# Supplementary material for: Ray propagation imaging and optical quality evaluation of different intraocular lens models
Source: PLoS One. 2020 Feb 4;15(2):e0228342. doi: 10.1371/journal.pone.0228342 (PMC6999873; doi:10.1371/journal.pone.0228342)
Supplement: S1 File — (XLSX) [file pone.0228342.s001.xlsx]

## Sheet: IQ3
Power (D)	Pixel Intensity			Power (D)	MTF
23.4787	93.452			18.585	0
23.4713	93.257			18.654	0
23.4638	93.265			18.723	0
23.4564	92.815			18.792	0
23.449	92.282			18.861	0
23.4415	91.994			18.93	0
23.4341	91.649			18.999	0
23.4266	92.112			19.068	0
23.4192	92.658			19.137	0
23.4117	92.662			19.206	0
23.4043	92.666			19.275	0
23.3968	92.67			19.344	0
23.3894	92.675			19.413	0
23.382	92.679			19.482	0
23.3745	92.683			19.551	0
23.3671	93.921			19.62	0
23.3596	95.383			19.689	0
23.3522	95.391			19.758	0
23.3447	95.4			19.827	0
23.3373	95.408			19.896	0
23.3299	95.876			19.965	0
23.3224	96.884			20.034	0
23.315	97.433			20.103	0.025
23.3075	97.313			20.172	0.037
23.3001	97.635			20.241	0.054
23.2926	98.648			20.31	0.067
23.2852	98.741			20.379	0.122
23.2778	97.293			20.448	0.202
23.2703	95.306			20.517	0.294
23.2629	94.698			20.586	0.392
23.2554	96.171			20.655	0.489
23.248	97.264			20.724	0.581
23.2405	97.276			20.793	0.662
23.2331	97.289			20.862	0.726
23.2256	97.301			20.931	0.771
23.2182	97.669			21	0.79
23.2108	98.205			21.069	0.784
23.2033	98.339			21.138	0.751
23.1959	98.352			21.207	0.695
23.1884	99.02			21.276	0.619
23.181	99.697			21.345	0.528
23.1735	99.226			21.414	0.428
23.1661	98.709			21.483	0.325
23.1587	98.981			21.552	0.226
23.1512	99.428			21.621	0.137
23.1438	99.815			21.69	0.076
23.1363	100.27			21.759	0.058
23.1289	100.452			21.828	0.039
23.1214	100.652			21.897	0.025
23.114	101.043			21.966	0
23.1065	101.58
23.0991	102.064
23.0917	102.601
23.0842	103.085
23.0768	103.554
23.0693	103.566
23.0619	103.118
23.0544	102.592
23.047	102.143
23.0396	102.019
23.0321	102.563
23.0247	103.104
23.0172	104.116
23.0098	105.078
23.0023	105.573
22.9949	106.005
22.9874	106.554
22.98	106.624
22.9726	107.103
22.9651	107.658
22.9577	107.674
22.9502	107.656
22.9428	107.635
22.9353	107.258
22.9279	106.836
22.9205	106.907
22.913	107.38
22.9056	108.31
22.8981	109.249
22.8907	109.34
22.8832	109.287
22.8758	109.841
22.8684	110.325
22.8609	110.867
22.8535	110.888
22.846	110.909
22.8386	111.386
22.8311	113.333
22.8237	114.972
22.8162	114.53
22.8088	114.011
22.8014	114.028
22.7939	114.045
22.7865	114.517
22.779	115.059
22.7716	114.145
22.7641	113.097
22.7567	113.592
22.7493	114.609
22.7418	115.181
22.7344	115.687
22.7269	116.245
22.7195	115.828
22.712	114.801
22.7046	114.648
22.6971	115.661
22.6897	116.674
22.6823	117.686
22.6748	118.663
22.6674	119.165
22.6599	119.174
22.6525	119.688
22.645	120.242
22.6376	119.735
22.6302	119.623
22.6227	120.622
22.6153	121.688
22.6078	122.233
22.6004	121.777
22.5929	121.423
22.5855	121.121
22.578	120.069
22.5706	119.95
22.5632	121.353
22.5557	122.97
22.5483	123.53
22.5408	122.998
22.5334	122.866
22.5259	123.79
22.5185	124.411
22.5111	124.513
22.5036	124.526
22.4962	125.003
22.4887	125.551
22.4813	126.029
22.4738	126.863
22.4664	127.379
22.459	127.043
22.4515	126.04
22.4441	125.627
22.4366	126.105
22.4292	127.117
22.4217	127.562
22.4143	127.196
22.4068	127.743
22.3994	128.921
22.392	129.879
22.3845	130.698
22.3771	130.843
22.3696	131.008
22.3622	131.042
22.3547	131.765
22.3473	132.459
22.3399	132.339
22.3324	132.487
22.325	133.798
22.3175	136.184
22.3101	138.488
22.3026	140.396
22.2952	139.035
22.2877	138.27
22.2803	140.998
22.2729	141.451
22.2654	139.499
22.258	138.031
22.2505	138.695
22.2431	140.807
22.2356	140.435
22.2282	137.824
22.2208	137.991
22.2133	138.534
22.2059	139.055
22.1984	140.043
22.191	141.529
22.1835	143.358
22.1761	143.845
22.1686	144.248
22.1612	145.648
22.1538	145.573
22.1463	144.797
22.1389	144.289
22.1314	145.068
22.124	146.496
22.1165	146.87
22.1091	147.052
22.1017	148.09
22.0942	148.66
22.0868	149.741
22.0793	151.722
22.0719	152.613
22.0644	151.526
22.057	150.213
22.0496	149.894
22.0421	148.946
22.0347	148.202
22.0272	148.431
22.0198	149.418
22.0123	152.136
22.0049	154.968
21.9974	154.797
21.99	154.225
21.9826	155.563
21.9751	157.16
21.9677	158.468
21.9602	158.499
21.9528	157.934
21.9453	157.937
21.9379	158.197
21.9305	158.027
21.923	157.524
21.9156	158.966
21.9081	162.96
21.9007	165.451
21.8932	165.019
21.8858	163.636
21.8783	162.566
21.8709	162.893
21.8635	162.731
21.856	163.141
21.8486	164.336
21.8411	165.786
21.8337	166.669
21.8262	166.051
21.8188	167.617
21.8114	169.792
21.8039	169.502
21.7965	169.62
21.789	170.203
21.7816	170.893
21.7741	171.513
21.7667	172.163
21.7593	173.209
21.7518	174.274
21.7444	174.88
21.7369	174.773
21.7295	173.706
21.722	172.545
21.7146	172.604
21.7071	173.236
21.6997	173.514
21.6923	175.344
21.6848	177.148
21.6774	176.032
21.6699	176.345
21.6625	176.52
21.655	176.147
21.6476	178.63
21.6402	180.154
21.6327	179.679
21.6253	180.365
21.6178	181.928
21.6104	184.313
21.6029	185.237
21.5955	183.228
21.588	181.646
21.5806	183.92
21.5732	187.771
21.5657	190.149
21.5583	191.81
21.5508	191.461
21.5434	189.989
21.5359	189.037
21.5285	189.325
21.5211	191.218
21.5136	191.74
21.5062	192.036
21.4987	194.311
21.4913	194.232
21.4838	193.779
21.4764	195.211
21.4689	194.979
21.4615	192.708
21.4541	192.681
21.4466	194.077
21.4392	195.813
21.4317	198.013
21.4243	199.785
21.4168	201.192
21.4094	202.765
21.402	205.339
21.3945	206.542
21.3871	205.645
21.3796	206.837
21.3722	209.355
21.3647	211.877
21.3573	213.251
21.3499	214.83
21.3424	216.773
21.335	214.711
21.3275	212.399
21.3201	215.165
21.3126	218.703
21.3052	218.863
21.2977	216.772
21.2903	217.938
21.2829	222.249
21.2754	223.378
21.268	221.687
21.2605	221.405
21.2531	223.42
21.2456	224.947
21.2382	224.08
21.2308	224.056
21.2233	227.521
21.2159	230.487
21.2084	230.157
21.201	226.324
21.1935	220.213
21.1861	216.847
21.1786	217.41
21.1712	220.831
21.1638	224.896
21.1563	227.548
21.1489	229.235
21.1414	229.5
21.134	227.835
21.1265	225.526
21.1191	224.118
21.1117	225.114
21.1042	228.21
21.0968	229.952
21.0893	230.651
21.0819	230.844
21.0744	228.959
21.067	228.424
21.0595	231.536
21.0521	233.35
21.0447	233
21.0372	232.492
21.0298	230.095
21.0223	227.084
21.0149	226.492
21.0074	229.269
21	234.497
20.9926	237.008
20.9851	235.167
20.9777	232.329
20.9702	230.315
20.9628	229.703
20.9553	231.421
20.9479	233.372
20.9405	231.926
20.933	232.236
20.9256	237.074
20.9181	239.125
20.9107	234.287
20.9032	227.429
20.8958	225.906
20.8883	230.573
20.8809	232.961
20.8735	229.87
20.866	227.154
20.8586	225.788
20.8511	223.737
20.8437	222.637
20.8362	223.061
20.8288	224.011
20.8214	224.96
20.8139	225.559
20.8065	223.598
20.799	219.062
20.7916	217.521
20.7841	218.963
20.7767	218.112
20.7692	214.935
20.7618	215.149
20.7544	218.466
20.7469	219.801
20.7395	219.709
20.732	217.806
20.7246	214.85
20.7171	212.946
20.7097	212.781
20.7023	212.88
20.6948	212.627
20.6874	212.293
20.6799	210.986
20.6725	209.796
20.665	208.518
20.6576	206.878
20.6501	206.439
20.6427	205.782
20.6353	205.476
20.6278	206.607
20.6204	207.724
20.6129	208.431
20.6055	208.654
20.598	206.921
20.5906	204.346
20.5832	201.962
20.5757	200.125
20.5683	199.717
20.5608	198.846
20.5534	198.188
20.5459	197.624
20.5385	197.059
20.5311	197.735
20.5236	198.71
20.5162	198.446
20.5087	196.434
20.5013	194.203
20.4938	192.326
20.4864	190.945
20.4789	188.97
20.4715	186.903
20.4641	186.508
20.4566	187.148
20.4492	187.322
20.4417	186.781
20.4343	186.437
20.4268	186.921
20.4194	187.647
20.412	187.813
20.4045	187.786
20.3971	185.928
20.3896	184.202
20.3822	184.251
20.3747	183.765
20.3673	181.14
20.3598	176.927
20.3524	174.639
20.345	174.707
20.3375	176.627
20.3301	178.384
20.3226	177.411
20.3152	175.113
20.3077	172.913
20.3003	171.799
20.2929	171.982
20.2854	172.908
20.278	172.684
20.2705	171.128
20.2631	170.058
20.2556	169.357
20.2482	169.642
20.2407	170.454
20.2333	169.76
20.2259	168.521
20.2184	166.148
20.211	163.41
20.2035	163.329
20.1961	164.56
20.1886	164.57
20.1812	162.598
20.1738	160.08
20.1663	159.5
20.1589	159.758
20.1514	159.505
20.144	159.771
20.1365	160.041
20.1291	159.787
20.1217	159.251
20.1142	158.746
20.1068	158.305
20.0993	157.747
20.0919	157.126
20.0844	156.13
20.077	155.142
20.0695	155.162
20.0621	155.924
20.0547	156.229
20.0472	155.52
20.0398	155
20.0323	154.04
20.0249	152.797
20.0174	152.302
20.01	151.158
20.0026	147.549
19.9951	143.862
19.9877	143.78
19.9802	145.073
19.9728	144.717
19.9653	143.299
19.9579	143.142
19.9504	143.412
19.943	143.082
19.9356	143.468
19.9281	145.371
19.9207	145.593
19.9132	143.572
19.9058	142.093
19.8983	140.758
19.8909	139.876
19.8835	139.206
19.876	137.554
19.8686	135.854
19.8611	134.85
19.8537	134.327
19.8462	134.323
19.8388	133.99
19.8314	133.147
19.8239	132.288
19.8165	132.104
19.809	132.156
19.8016	131.519
19.7941	130.66
19.7867	129.947
19.7792	129.225
19.7718	128.706
19.7644	128.553
19.7569	128.895
19.7495	129.268
19.742	130.354
19.7346	131.519
19.7271	131.152
19.7197	129.789
19.7123	128.021
19.7048	126.031
19.6974	124.6
19.6899	124.468
19.6825	124.72
19.675	124.518
19.6676	123.249
19.6601	121.952
19.6527	121.426
19.6453	121.799
19.6378	122.205
19.6304	122.683
19.6229	123.291
19.6155	123.384
19.608	123.768
19.6006	124.184
19.5932	124.179
19.5857	124.091
19.5783	123.517
19.5708	123
19.5634	121.551
19.5559	119.517
19.5485	118.592
19.541	118.15
19.5336	118.146
19.5262	118.625
19.5187	119.204
19.5113	119.685
19.5038	120.488
19.4964	120.392
19.4889	119.396
19.4815	117.973
19.4741	116.517
19.4666	116
19.4592	115.95
19.4517	115.9
19.4443	115.421
19.4368	114.953
19.4294	115
19.422	114.516
19.4145	113.032
19.4071	112
19.3996	112.484
19.3922	113.936
19.3847	113.516
19.3773	112
19.3698	112
19.3624	111.032
19.355	110
19.3475	109.516
19.3401	109
19.3326	109
19.3252	109.457
19.3177	110.437
19.3103	110.97
19.3029	110.5
19.2954	109.504
19.288	108.512
19.2805	108
19.2731	108.485
19.2656	108.518
19.2582	107.525
19.2507	106.529
19.2433	106.018
19.2359	106.507
19.2284	106.542
19.221	105.546
19.2135	104.065
19.2061	104.456
19.1986	105.493
19.1912	105
19.1838	105
19.1763	104.973
19.1689	104.94
19.1614	104.481
19.154	104
19.1465	103.965
19.1391	103.437
19.1316	102.919
19.1242	102.914
19.1168	102.468
19.1093	102
19.1019	101.514
19.0944	101
19.087	101.434
19.0795	101.943
19.0721	102.486
19.0647	103.486
19.0572	104
19.0498	104
19.0423	103.514
19.0349	102.934
19.0274	102.092
19.02	101.219
19.0126	100.59
19.0051	99.439
18.9977	98.766
18.9902	98.269
18.9828	97.915
18.9753	98.083
18.9679	98.089
18.9604	97.513
18.953	96.513
18.9456	95.818
18.9381	94.831
18.9307	94.487
18.9232	95.097
18.9158	96.177
18.9083	96.133
18.9009	95
18.8935	95.487
18.886	96
18.8786	96
18.8711	96
18.8637	95.513
18.8562	95
18.8488	95
18.8413	95
18.8339	94.513
18.8265	93.636
18.819	93.132
18.8116	92.513
18.8041	91.512
18.7967	91
18.7892	90.866
18.7818	90.993
18.7744	91.771
18.7669	91.8
18.7595	90.662
18.752	89.512
18.7446	89.341
18.7371	90.332
18.7297	90.512
18.7222	89.512
18.7148	89
18.7074	89
18.6999	88.512
18.6925	88
18.685	88
18.6776	88
18.6701	88.167
18.6627	88.346
18.6553	88.351
18.6478	88.355
18.6404	88.184
18.6329	88
18.6255	87.511
18.618	87
18.6106	87

## Sheet: IQ4,5
Power (D)	Pixel Intensity			Power (D)	MTF
23.3745	118			18.795	0
23.3671	118.183			18.858	0
23.3596	118.366			18.921	0
23.3522	117.824			18.984	0
23.3447	118.099			19.047	0
23.3373	118.916			19.11	0
23.3299	120.099			19.173	0
23.3224	121.282			19.236	0
23.315	121.733			19.299	0
23.3075	122.473			19.362	0
23.3001	121.832			19.425	0
23.2926	122.015			19.488	0
23.2852	122.198			19.551	0
23.2778	123.382			19.614	0
23.2703	123.565			19.677	0
23.2629	124.748			19.74	0
23.2554	126.397			19.803	0
23.248	123.114			19.866	0
23.2405	124.298			19.929	0
23.2331	124.74			19.992	0
23.2256	126.664			20.055	0
23.2182	125.847			20.118	0.009
23.2108	126.031			20.181	0.038
23.2033	125.107			20.244	0.036
23.1959	127.397			20.307	0.009
23.1884	130.42			20.37	0.038
23.181	129.618			20.433	0.076
23.1735	127.053			20.496	0.118
23.1661	131.435			20.559	0.161
23.1587	131.344			20.622	0.22
23.1512	122			20.685	0.3
23.1438	129.16			20.748	0.393
23.1363	132.069			20.811	0.493
23.1289	126.023			20.874	0.587
23.1214	128.229			20.937	0.661
23.114	123			21	0.701
23.1065	124			21.063	0.695
23.0991	128.389			21.126	0.642
23.0917	129.481			21.189	0.542
23.0842	132.145			21.252	0.407
23.0768	131.328			21.315	0.251
23.0693	130.756			21.378	0.129
23.0619	130.847			21.441	0.089
23.0544	130.939			21.504	0.089
23.047	131.031			21.567	0.073
23.0396	134.244			21.63	0.03
23.0321	134.428			21.693	0
23.0247	134.611			21.756	0
23.0172	134.794			21.819	0
23.0098	132.489			21.882	0
23.0023	132.58
22.9949	132.015
22.9874	132.29
22.98	132.565
22.9726	132.84
22.9651	133.114
22.9577	129.519
22.9502	129.443
22.9428	129.626
22.9353	129.809
22.9279	135.488
22.9205	135.763
22.913	131.359
22.9056	131.542
22.8981	131.725
22.8907	138.863
22.8832	135.183
22.8758	138.412
22.8684	139.687
22.8609	141.962
22.8535	143.237
22.846	143.511
22.8386	142.786
22.8311	138.748
22.8237	137.893
22.8162	142.481
22.8088	135.885
22.8014	135.16
22.7939	134.435
22.7865	141.947
22.779	135.985
22.7716	135.26
22.7641	135.534
22.7567	135.809
22.7493	139.389
22.7418	141.573
22.7344	142.756
22.7269	141.939
22.7195	143.061
22.712	142.305
22.7046	143.488
22.6971	143.008
22.6897	144.282
22.6823	145.557
22.6748	145.832
22.6674	146.107
22.6599	146.382
22.6525	151.855
22.645	153.771
22.6376	145.618
22.6302	145.282
22.6227	147.763
22.6153	150.718
22.6078	151.176
22.6004	148.634
22.5929	150.092
22.5855	150.55
22.578	150.809
22.5706	152.359
22.5632	154.924
22.5557	148.076
22.5483	148
22.5408	147
22.5334	148.405
22.5259	148.328
22.5185	147.534
22.5111	147.252
22.5036	147.153
22.4962	147.428
22.4887	146.901
22.4813	155.008
22.4738	150.42
22.4664	152.878
22.459	154.336
22.4515	154.435
22.4441	155.252
22.4366	154.168
22.4292	155.534
22.4217	157.626
22.4143	158.084
22.4068	159.542
22.3994	154
22.392	154.55
22.3845	155.282
22.3771	153.649
22.3696	156.565
22.3622	155.748
22.3547	154.748
22.3473	155.206
22.3399	155.664
22.3324	156.122
22.325	156.58
22.3175	157.038
22.3101	155.397
22.3026	155.763
22.2952	156.13
22.2877	159.87
22.2803	161.328
22.2729	162.786
22.2654	164.244
22.258	159.443
22.2505	160.992
22.2431	165.466
22.2356	160.092
22.2282	161.641
22.2208	163.191
22.2133	163.741
22.2059	163.29
22.1984	159.313
22.191	161.954
22.1835	164.595
22.1761	166.985
22.1686	167.717
22.1612	164.519
22.1538	165.16
22.1463	166.802
22.1389	167.443
22.1314	164.382
22.124	165.114
22.1165	163.847
22.1091	167.58
22.1017	170.641
22.0942	166.313
22.0868	167.321
22.0793	167.45
22.0719	165.214
22.0644	165.733
22.057	168.924
22.0496	169.748
22.0421	170.572
22.0347	168.886
22.0272	170.802
22.0198	172.718
22.0123	174.634
22.0049	176.55
21.9974	170.519
21.99	171.344
21.9826	172.168
21.9751	172.992
21.9677	172.13
21.9602	171.45
21.9528	173.458
21.9453	174.466
21.9379	177.153
21.9305	178.252
21.923	177.214
21.9156	177.405
21.9081	177.595
21.9007	178.786
21.8932	173.519
21.8858	174.527
21.8783	183.183
21.8709	184.557
21.8635	184.527
21.856	185.992
21.8486	178.458
21.8411	180.924
21.8337	183.427
21.8262	184.802
21.8188	187.74
21.8114	180.076
21.8039	190.924
21.7965	183.137
21.789	185.206
21.7816	187.252
21.7741	188.114
21.7667	188.794
21.7593	191.802
21.7518	194.42
21.7444	194.817
21.7369	194.695
21.7295	194.756
21.722	195.328
21.7146	195.145
21.7071	195.481
21.6997	189.832
21.6923	188.809
21.6848	188.969
21.6774	191.427
21.6699	193.908
21.6625	194.206
21.655	193.481
21.6476	193.26
21.6402	198.313
21.6327	198.13
21.6253	200.947
21.6178	206.382
21.6104	205.58
21.6029	200.595
21.5955	198.321
21.588	198.046
21.5806	202.924
21.5732	202.832
21.5657	196
21.5583	197
21.5508	197
21.5434	199.534
21.5359	202.252
21.5285	202.435
21.5211	199.046
21.5136	197.603
21.5062	200.962
21.4987	199.336
21.4913	199.702
21.4838	202.336
21.4764	199.435
21.4689	202.252
21.4615	198.794
21.4541	198.801
21.4466	202.351
21.4392	202.901
21.4317	206.359
21.4243	208
21.4168	208.641
21.4094	207.649
21.402	201.374
21.3945	208.466
21.3871	209.832
21.3796	205.748
21.3722	204.489
21.3647	203.595
21.3573	204.42
21.3499	210.328
21.3424	209.053
21.335	209.695
21.3275	206.145
21.3201	210.847
21.3126	205.748
21.3052	210.397
21.2977	211.672
21.2903	209.298
21.2829	211.924
21.2754	212.656
21.268	213.389
21.2605	209.107
21.2531	209.748
21.2456	215.588
21.2382	210.031
21.2308	210.672
21.2233	211.679
21.2159	213.084
21.2084	211.595
21.201	209.74
21.1935	210.198
21.1861	211.45
21.1786	213.252
21.1712	209.489
21.1638	213.649
21.1563	209.084
21.1489	217.115
21.1414	212.809
21.134	209.298
21.1265	214.634
21.1191	207.824
21.1117	212.168
21.1042	214.389
21.0968	212.366
21.0893	213.466
21.0819	214.565
21.0744	213.97
21.067	206.763
21.0595	207.863
21.0521	207.962
21.0447	211.061
21.0372	212.16
21.0298	213.405
21.0223	213.359
21.0149	212.534
21.0074	214.817
21	218.878
20.9926	213.443
20.9851	213.214
20.9777	211.977
20.9702	211.29
20.9628	212.794
20.9553	215.71
20.9479	216.901
20.9405	216.679
20.933	214.496
20.9256	215.939
20.9181	216.565
20.9107	214.511
20.9032	210.229
20.8958	207.45
20.8883	207.855
20.8809	207.756
20.8735	206.656
20.866	210.206
20.8586	209.611
20.8511	209.092
20.8437	208.679
20.8362	208.214
20.8288	214.42
20.8214	213.282
20.8139	210.817
20.8065	211.16
20.799	210.97
20.7916	211.779
20.7841	211.588
20.7767	211.397
20.7692	210.206
20.7618	208.015
20.7544	208.069
20.7469	206.969
20.7395	208.298
20.732	212.328
20.7246	214.115
20.7171	211.488
20.7097	205.618
20.7023	207.229
20.6948	209.023
20.6874	209.45
20.6799	207.718
20.6725	211.237
20.665	215.939
20.6576	212.26
20.6501	212.42
20.6427	205.763
20.6353	209.29
20.6278	208.802
20.6204	205
20.6129	204
20.6055	204.847
20.598	202
20.5906	205.259
20.5832	204.053
20.5757	207.771
20.5683	210.206
20.5608	205.13
20.5534	204.153
20.5459	207.618
20.5385	206.801
20.5311	202.992
20.5236	199
20.5162	203.824
20.5087	205.267
20.5013	200.718
20.4938	205.351
20.4864	203.626
20.4789	201.901
20.4715	196.45
20.4641	202.45
20.4566	200.634
20.4492	200
20.4417	194.458
20.4343	200.099
20.4268	194.374
20.4194	194.832
20.412	195.29
20.4045	202.298
20.3971	202.847
20.3896	198.13
20.3822	198.771
20.3747	199.412
20.3673	193.046
20.3598	192.595
20.3524	192.145
20.345	193.412
20.3375	193.87
20.3301	191.26
20.3226	190.458
20.3152	191.191
20.3077	198.664
20.3003	189.489
20.2929	191.389
20.2854	195.107
20.278	195.855
20.2705	187.794
20.2631	188.16
20.2556	187.527
20.2482	186.893
20.2407	185.824
20.2333	186.282
20.2259	186.74
20.2184	187.198
20.211	186.588
20.2035	187.16
20.1961	188.687
20.1886	188.237
20.1812	186.786
20.1738	185.947
20.1663	186.405
20.1589	187.863
20.1514	183.985
20.144	186.534
20.1365	188.084
20.1291	188.634
20.1217	178.244
20.1142	177.099
20.1068	178.71
20.0993	180.137
20.0919	181.191
20.0844	180.443
20.077	180.061
20.0695	180.702
20.0621	181.343
20.0547	180.275
20.0472	177.893
20.0398	175
20.0323	178.389
20.0249	177.664
20.0174	177.252
20.01	175.214
20.0026	174.489
19.9951	174.176
19.9877	173.679
19.9802	175.542
19.9728	181.313
19.9653	177.817
19.9579	173.137
19.9504	173.412
19.943	176.916
19.9356	175.962
19.9281	173.824
19.9207	169
19.9132	169.382
19.9058	167.748
19.8983	168.115
19.8909	169.481
19.8835	169.847
19.876	168.214
19.8686	174.435
19.8611	176.71
19.8537	175.985
19.8462	172.84
19.8388	172.023
19.8314	171.206
19.8239	170.389
19.8165	166.786
19.809	165.878
19.8016	164.969
19.7941	166.939
19.7867	166.847
19.7792	162
19.7718	162
19.7644	165.427
19.7569	161
19.7495	164.611
19.742	168.405
19.7346	164.206
19.7271	163.114
19.7197	163.023
19.7123	162.931
19.7048	163.84
19.6974	162.748
19.6899	161.657
19.6825	160.565
19.675	158.473
19.6676	159.382
19.6601	160.29
19.6527	156
19.6453	158.107
19.6378	157.015
19.6304	160.847
19.6229	155.496
19.6155	155
19.608	154
19.6006	159.443
19.5932	156.466
19.5857	154.122
19.5783	156.13
19.5708	154.763
19.5634	159.298
19.5559	157.008
19.5485	154
19.541	154.824
19.5336	153.733
19.5262	151
19.5187	155.099
19.5113	153.458
19.5038	155.733
19.4964	149
19.4889	150.183
19.4815	150.092
19.4741	150
19.4666	149
19.4592	148
19.4517	147
19.4443	146
19.4368	153.458
19.4294	153.55
19.422	145
19.4145	152.733
19.4071	144
19.3996	144.084
19.3922	143.992
19.3847	143
19.3773	150.763
19.3698	151.13
19.3624	151.496
19.355	151.863
19.3475	152.672
19.3401	153.595
19.3326	153.962
19.3252	154.328
19.3177	153.847
19.3103	144
19.3029	143
19.2954	143.199
19.288	144.29
19.2805	144.382
19.2731	152.527
19.2656	151.435
19.2582	142.656
19.2507	142
19.2433	141.84
19.2359	141
19.2284	141.023
19.221	140
19.2135	140.206
19.2061	140.298
19.1986	139.779
19.1912	138.962
19.1838	137.573
19.1763	139.328
19.1689	140.512
19.1614	140.695
19.154	137.939
19.1465	135
19.1391	143.878
19.1316	136
19.1242	136
19.1168	136
19.1093	137.489
19.1019	136.58
19.0944	136.672
19.087	136.763
19.0795	138.71
19.0721	138.893
19.0647	139.076
19.0572	141.389
19.0498	141.664
19.0423	141.939
19.0349	133.214
19.0274	135.985
19.02	134.763
19.0126	133.038
19.0051	131.313
18.9977	131.588
18.9902	131.863
18.9828	132.137
18.9753	131.412
18.9679	130.687
18.9604	138.641
18.953	133.237
18.9456	132.512
18.9381	131.786
18.9307	135.748
18.9232	131.336
18.9158	131.611
18.9083	131.885
18.9009	132.267
18.8935	127.58
18.886	127.947
18.8786	129.313
18.8711	134.26
18.8637	130.023
18.8562	129.206
18.8488	128.389
18.8413	134.428
18.8339	128.122
18.8265	124
18.819	131.061
18.8116	130.153
18.8041	128.244
18.7967	128.336
18.7892	130.427
18.7818	128.076
18.7744	128.443
18.7669	123.107
18.7595	125.588
18.752	125.771
18.7446	122.931
18.7371	123.206
18.7297	129.641
18.7222	133.008
18.7148	125.687
18.7074	122.305
18.6999	123.58
18.6925	123.855
18.685	122.13
18.6776	124.603
18.6701	125.679
18.6627	126.969
18.6553	125.229
18.6478	124.504
18.6404	123.779
18.6329	124.053
18.6255	122.771
18.618	123.137
18.6106	123.504
18.6032	124.435
18.5957	124.427
18.5883	124.603
18.5808	124.969
18.5734	124.42
18.5659	124.878
18.5585	125.069
18.551	125.435
18.5436	124.901
18.5362	125.168
18.5287	125.534
18.5213	125.626
18.5138	125.267
18.5064	124.634
18.4989	114

## Sheet: Restor3
Power (D)	Pixel Intensity			Power (D)	MTF
24.6548	131.218			20.003	0.013
24.6474	129.437			20.037	0.0175
24.6399	128.877			20.067	0.0225
24.6325	128.221			20.095	0.027
24.625	129.105			20.122	0.03
24.6176	129.333			20.148	0.0315
24.6102	131.776			20.176	0.0315
24.6027	130.671			20.199	0.031
24.5953	131.794			20.227	0.0285
24.5878	133.896			20.258	0.027
24.5804	133.352			20.29	0.0255
24.5729	134.025			20.324	0.0265
24.5655	131.82			20.352	0.0325
24.5581	134.155			20.381	0.0435
24.5506	138.986			20.413	0.059
24.5432	135.689			20.44	0.0785
24.5357	136.469			20.47	0.0995
24.5283	138.685			20.501	0.1225
24.5208	137.696			20.535	0.147
24.5134	138.387			20.566	0.172
24.5059	138.163			20.594	0.199
24.4985	138.641			20.619	0.2255
24.4911	140.416			20.65	0.253
24.4836	142.69			20.673	0.28
24.4762	140.956			20.7	0.3065
24.4687	143.182			20.728	0.331
24.4613	143.699			20.759	0.3545
24.4538	142.476			20.79	0.3765
24.4464	142.709			20.823	0.396
24.439	142.201			20.852	0.412
24.4315	143.184			20.878	0.4255
24.4241	141.949			20.909	0.4365
24.4166	145.203			20.938	0.445
24.4092	145.199			20.967	0.449
24.4017	144.449			21	0.4495
24.3943	144.205			21.035	0.4455
24.3869	146.204			21.064	0.439
24.3794	147.445			21.093	0.428
24.372	145.751			21.118	0.416
24.3645	147.271			21.147	0.3995
24.3571	150.982			21.173	0.38
24.3496	151.941			21.2	0.3575
24.3422	149.244			21.229	0.333
24.3347	150.515			21.264	0.3065
24.3273	152.982			21.295	0.277
24.3199	152.278			21.328	0.247
24.3124	154.492			21.358	0.216
24.305	153.768			21.391	0.185
24.2975	154.486			21.418	0.1545
24.2901	152.764			21.448	0.125
24.2826	152.562			21.481	0.0965
24.2752	154.57			21.514	0.07
24.2678	156.559			21.546	0.0475
24.2603	158.512			21.577	0.034
24.2529	157.292			21.605	0.0325
24.2454	156.524			21.632	0.042
24.238	155.637			21.66	0.0565
24.2305	159.323			21.686	0.07
24.2231	159.351			21.713	0.0815
24.2156	160.595			21.745	0.09
24.2082	160.594			21.778	0.096
24.2008	160.144			21.81	0.099
24.1933	160.85			21.842	0.1005
24.1859	161.842			21.869	0.0985
24.1784	162.176			21.903	0.0955
24.171	163.18			21.931	0.0905
24.1635	163.9			21.961	0.083
24.1561	163.447			21.992	0.0735
24.1487	163.436			22.028	0.064
24.1412	162.481			22.06	0.053
24.1338	163.249			22.09	0.043
24.1263	165.19			22.118	0.032
24.1189	164.062			22.146	0.0225
24.1114	165.492			22.172	0.0145
24.104	165.068			22.2	0.012
24.0965	165.803			22.23	0.0145
24.0891	166.386			22.264	0.0205
24.0817	168.159			22.3	0.026
24.0742	167.612			22.332	0.031
24.0668	166.617			22.364	0.035
24.0593	172.553			22.392	0.0375
24.0519	172.043			22.425	0.0385
24.0444	172.715			22.455	0.0385
24.037	171.023			22.489	0.037
24.0296	170.31			22.521	0.035
24.0221	169.628			22.558	0.0315
24.0147	166.044			22.588	0.0275
24.0072	167.147			22.618	0.024
23.9998	165.587			22.645	0.021
23.9923	165.171			22.675	0.0195
23.9849	165.111			22.702	0.02
23.9775	166.787			22.73	0.0215
23.97	166.583			22.76	0.024
23.9626	168.589			22.795	0.0275
23.9551	165.353			22.83	0.031
23.9477	168.741			22.862	0.0335
23.9402	165.316			22.891	0.0355
23.9328	166.506			22.925	0.0355
23.9253	168.799			22.954	0.035
23.9179	166.149			22.983	0.033
23.9105	165.226			23.015	0.0305
23.903	166.308			23.052	0.0265
23.8956	164.742			23.085	0.0225
23.8881	168.07			23.116	0.019
23.8807	167.053			23.144	0.019
23.8732	165.148			23.171	0.023
23.8658	165.752			23.202	0.0315
23.8584	166.561			23.229	0.0425
23.8509	169.74			23.26	0.0555
23.8435	167.426			23.293	0.0695
23.836	171.006			23.33	0.0845
23.8286	170.57			23.365	0.099
23.8211	171.171			23.398	0.114
23.8137	174.753			23.429	0.129
23.8062	174.592			23.462	0.145
23.7988	175.539			23.491	0.1595
23.7914	177.059			23.524	0.174
23.7839	176.155			23.56	0.187
23.7765	177.399			23.595	0.1995
23.769	174.278			23.63	0.2105
23.7616	175.761			23.659	0.2215
23.7541	176.135			23.687	0.231
23.7467	175.618			23.72	0.239
23.7393	174.811			23.747	0.2455
23.7318	173.253			23.774	0.2505
23.7244	174.855			23.805	0.255
23.7169	173.789			23.839	0.258
23.7095	172.861			23.874	0.2585
23.702	173.389			23.91	0.2575
23.6946	173.367			23.942	0.255
23.6872	172.603			23.971	0.2515
23.6797	171.692			24.005	0.246
23.6723	172.627			24.034	0.241
23.6648	171.724			24.068	0.233
23.6574	171.397			24.104	0.2235
23.6499	171.958			24.139	0.2135
23.6425	170.805			24.173	0.203
23.635	171.732			24.203	0.191
23.6276	170.821			24.23	0.1795
23.6202	171.599			24.262	0.166
23.6127	168.334			24.292	0.1535
23.6053	166.211			24.319	0.14
23.5978	168.237			24.355	0.127
23.5904	169.405			24.391	0.113
23.5829	166.192			24.427	0.1
23.5755	166.19			24.462	0.0865
23.5681	166.807			24.494	0.074
23.5606	165.791			24.53	0.0625
23.5532	163.577
23.5457	163.481
23.5383	161.278
23.5308	160.914
23.5234	160.204
23.5159	159.227
23.5085	158.642
23.5011	159.32
23.4936	159.905
23.4862	158.938
23.4787	158.034
23.4713	158.804
23.4638	155.394
23.4564	157.02
23.449	157.518
23.4415	154.566
23.4341	152.635
23.4266	151.986
23.4192	151.67
23.4117	151.645
23.4043	150.841
23.3968	147.291
23.3894	146.178
23.382	149.032
23.3745	149.202
23.3671	146.662
23.3596	146.272
23.3522	145.041
23.3447	145.367
23.3373	145.317
23.3299	144.355
23.3224	143.976
23.315	142.946
23.3075	141.929
23.3001	140.656
23.2926	140.019
23.2852	139.583
23.2778	138.518
23.2703	140.671
23.2629	140.888
23.2554	138.887
23.248	136.98
23.2405	136.648
23.2331	136.57
23.2256	135.219
23.2182	134.058
23.2108	134.842
23.2033	132.331
23.1959	133
23.1884	133.038
23.181	133.549
23.1735	132.053
23.1661	131.794
23.1587	132.94
23.1512	132.022
23.1438	132.278
23.1363	130.816
23.1289	128
23.1214	128
23.114	127.938
23.1065	127.023
23.0991	127.342
23.0917	127.063
23.0842	128
23.0768	127.936
23.0693	126.96
23.0619	126.328
23.0544	125.82
23.047	126.935
23.0396	126.048
23.0321	126.784
23.0247	127.323
23.0172	126.586
23.0098	126.041
23.0023	126.626
22.9949	126.65
22.9874	126.958
22.98	126.351
22.9726	125.974
22.9651	125.521
22.9577	124.041
22.9502	122.844
22.9428	123.957
22.9353	123.338
22.9279	122.789
22.9205	123.093
22.913	122.329
22.9056	121.584
22.8981	121.152
22.8907	121.242
22.8832	122.259
22.8758	120.796
22.8684	123.077
22.8609	122
22.8535	122.012
22.846	122.082
22.8386	121.045
22.8311	121.654
22.8237	122.054
22.8162	120
22.8088	120
22.8014	120.091
22.7939	121.151
22.7865	120.379
22.779	120.065
22.7716	118.614
22.7641	119.045
22.7567	119.872
22.7493	120.959
22.7418	122.742
22.7344	121.876
22.7269	120.462
22.7195	121.187
22.712	120.953
22.7046	120.465
22.6971	121.226
22.6897	121.47
22.6823	119.936
22.6748	119.207
22.6674	119.421
22.6599	119.626
22.6525	120.066
22.645	120.945
22.6376	122.457
22.6302	122.852
22.6227	121.035
22.6153	119.362
22.6078	118.886
22.6004	119.622
22.5929	119.917
22.5855	119.132
22.578	120.62
22.5706	120.93
22.5632	120.204
22.5557	120.485
22.5483	119.453
22.5408	119.885
22.5334	120.554
22.5259	122.036
22.5185	122.311
22.5111	121.159
22.5036	121.071
22.4962	120.142
22.4887	120.05
22.4813	120.614
22.4738	120.949
22.4664	120.438
22.459	120.65
22.4515	121.439
22.4441	121.395
22.4366	119.662
22.4292	120.61
22.4217	121.141
22.4143	122.558
22.4068	122.34
22.3994	121.444
22.392	121.608
22.3845	122.104
22.3771	123.081
22.3696	122.594
22.3622	122.869
22.3547	123.108
22.3473	125.407
22.3399	125.033
22.3324	124.031
22.325	123.018
22.3175	122.282
22.3101	124.906
22.3026	124.159
22.2952	125.612
22.2877	124.756
22.2803	122.591
22.2729	123.947
22.2654	123.583
22.258	124.9
22.2505	124.849
22.2431	123.5
22.2356	124.108
22.2282	125.041
22.2208	124.512
22.2133	125.191
22.2059	126.109
22.1984	127.189
22.191	128
22.1835	128.055
22.1761	128.602
22.1686	129.185
22.1612	130.055
22.1538	130.546
22.1463	130.6
22.1389	131.071
22.1314	130.867
22.124	130.568
22.1165	131.376
22.1091	129.926
22.1017	130.103
22.0942	130.849
22.0868	129.635
22.0793	130.414
22.0719	129.848
22.0644	128.962
22.057	132.602
22.0496	132.487
22.0421	132.217
22.0347	133.417
22.0272	133.056
22.0198	133.589
22.0123	134.065
22.0049	134.006
21.9974	133.374
21.99	132.382
21.9826	135.217
21.9751	136.415
21.9677	135.511
21.9602	136.008
21.9528	137.541
21.9453	138.526
21.9379	138.629
21.9305	139.492
21.923	139.671
21.9156	140.14
21.9081	140.517
21.9007	140.31
21.8932	138.963
21.8858	138.946
21.8783	138.69
21.8709	140.034
21.8635	139.946
21.856	139.968
21.8486	143.517
21.8411	143.516
21.8337	143.577
21.8262	144.114
21.8188	144.539
21.8114	144.69
21.8039	146.05
21.7965	146.106
21.789	146.897
21.7816	149.279
21.7741	147.687
21.7667	149.271
21.7593	151.046
21.7518	150.843
21.7444	149.767
21.7369	151.52
21.7295	151.823
21.722	153.852
21.7146	152.763
21.7071	154.504
21.6997	154.746
21.6923	156.327
21.6848	155.244
21.6774	156.941
21.6699	156.98
21.6625	160.379
21.655	159.378
21.6476	158.558
21.6402	158.872
21.6327	157.924
21.6253	157.723
21.6178	159.361
21.6104	158.409
21.6029	158.083
21.5955	159.437
21.588	162.892
21.5806	162.581
21.5732	163.329
21.5657	162.511
21.5583	162.994
21.5508	163.27
21.5434	162.557
21.5359	164.069
21.5285	165.552
21.5211	166.12
21.5136	164.489
21.5062	165.913
21.4987	170.119
21.4913	171.315
21.4838	170.986
21.4764	172.042
21.4689	173.456
21.4615	174.646
21.4541	176.629
21.4466	175.561
21.4392	178.016
21.4317	179.161
21.4243	177.915
21.4168	176.115
21.4094	179.057
21.402	180.808
21.3945	181.544
21.3871	183.53
21.3796	182.259
21.3722	182.995
21.3647	185.314
21.3573	186.174
21.3499	186.307
21.3424	186.945
21.335	185.293
21.3275	186.458
21.3201	187.988
21.3126	187.727
21.3052	189.591
21.2977	190.559
21.2903	190.888
21.2829	190.876
21.2754	191.209
21.268	193.673
21.2605	195.372
21.2531	194.88
21.2456	195.514
21.2382	197.349
21.2308	196.57
21.2233	198.086
21.2159	198.473
21.2084	198.983
21.201	199.491
21.1935	200.732
21.1861	200.873
21.1786	201.572
21.1712	200.136
21.1638	200.041
21.1563	200.168
21.1489	201.281
21.1414	202.771
21.134	201.779
21.1265	200.792
21.1191	202.581
21.1117	203.355
21.1042	201.729
21.0968	201.933
21.0893	202.664
21.0819	202.408
21.0744	201.646
21.067	202.398
21.0595	203.088
21.0521	203.796
21.0447	203.759
21.0372	204.557
21.0298	203.38
21.0223	204.346
21.0149	201.003
21.0074	203.058
21	204.628
20.9926	203.096
20.9851	202.156
20.9777	202.928
20.9702	202.562
20.9628	202.572
20.9553	202.057
20.9479	202.129
20.9405	202.331
20.933	201.7
20.9256	202.999
20.9181	202.82
20.9107	202.369
20.9032	201.397
20.8958	201.947
20.8883	200.855
20.8809	200.276
20.8735	199.998
20.866	197.434
20.8586	199.283
20.8511	198.697
20.8437	197.064
20.8362	195.005
20.8288	196.222
20.8214	194.786
20.8139	194.709
20.8065	196.399
20.799	193.166
20.7916	193.912
20.7841	193.215
20.7767	192.299
20.7692	192.734
20.7618	190.806
20.7544	190.567
20.7469	191.507
20.7395	189.147
20.732	189.318
20.7246	188.988
20.7171	186.524
20.7097	187.146
20.7023	188.25
20.6948	186.223
20.6874	186.221
20.6799	185.999
20.6725	184.553
20.665	182.95
20.6576	182.456
20.6501	182.744
20.6427	183.253
20.6353	182.531
20.6278	183.165
20.6204	182.61
20.6129	180.242
20.6055	178.461
20.598	178.758
20.5906	178.657
20.5832	178.692
20.5757	177.093
20.5683	176.44
20.5608	175.605
20.5534	175.34
20.5459	174.065
20.5385	173.99
20.5311	171.968
20.5236	172
20.5162	172.036
20.5087	171.988
20.5013	170.293
20.4938	167.546
20.4864	167.224
20.4789	167.225
20.4715	166.993
20.4641	165.466
20.4566	163.719
20.4492	164.101
20.4417	163.425
20.4343	162.684
20.4268	160.04
20.4194	160.407
20.412	160.961
20.4045	159.342
20.3971	157.959
20.3896	157.456
20.3822	156.279
20.3747	157.538
20.3673	156.978
20.3598	155.967
20.3524	154.798
20.345	155.495
20.3375	154.769
20.3301	154.254
20.3226	154.08
20.3152	152.862
20.3077	150.825
20.3003	149.76
20.2929	148.39
20.2854	147.262
20.278	147.133
20.2705	146.418
20.2631	145.61
20.2556	144.22
20.2482	144.29
20.2407	145.683
20.2333	145.277
20.2259	142.234
20.2184	141.881
20.211	142.707
20.2035	141.281
20.1961	140.574
20.1886	139
20.1812	138.885
20.1738	138.655
20.1663	139.884
20.1589	139.292
20.1514	138.468
20.144	135.885
20.1365	135.065
20.1291	134.869
20.1217	133.71
20.1142	132.282
20.1068	131.694
20.0993	131.649
20.0919	131.52
20.0844	131.07
20.077	131.547
20.0695	130.933
20.0621	129.063
20.0547	128.185
20.0472	129.121
20.0398	129.533
20.0323	128.814
20.0249	128
20.0174	127.936
20.01	127.534
20.0026	127
19.9951	126.936
19.9877	126.659
19.9802	126.472
19.9728	125.223
19.9653	123.275
19.9579	123.064
19.9504	123.337
19.943	123.273
19.9356	122.81
19.9281	121.808
19.9207	121.314
19.9132	122.601
19.9058	121.76
19.8983	119.332
19.8909	119.396
19.8835	119.54
19.876	118.935
19.8686	118.788
19.8611	119.265
19.8537	118.74
19.8462	117.592
19.8388	117.26
19.8314	117.177
19.8239	118.005
19.8165	117.436
19.809	115.195
19.8016	116.265

## Sheet: Restor4,5
Power (D)	Pixel Intensity			Power (D)	MTF
25.1862	85.627			19.995	0.0095
25.1777	86.061			20.087	0.0205
25.1691	86.65			20.165	0.035
25.1605	86.465			20.238	0.055
25.1519	86.062			20.328	0.0805
25.1433	86.386			20.413	0.11
25.1347	86.448			20.496	0.142
25.1261	86.809			20.585	0.1765
25.1175	87.626			20.667	0.2105
25.1089	87.806			20.741	0.2455
25.1003	88.16			20.834	0.278
25.0917	89.215			20.922	0.305
25.0831	89.41			21	0.3205
25.0745	88.381			21.101	0.316
25.0659	89.249			21.179	0.286
25.0573	90.008			21.258	0.2275
25.0487	90.07			21.349	0.1475
25.0401	90.338			21.435	0.081
25.0315	90.954			21.522	0.0585
25.0229	91.47			21.614	0.068
25.0143	92.541			21.691	0.071
25.0057	93.304			21.774	0.0535
24.9971	93.066			21.87	0.0545
24.9885	92.463			21.958	0.08
24.9799	92.568			22.051	0.108
24.9713	92.601			22.14	0.089
24.9628	92.902			22.221	0.0505
24.9542	93.651			22.305	0.0125
24.9456	93.771			22.4	0.0015
24.937	93.853			22.486	0
24.9284	94.247			22.58	0
24.9198	95.002			22.668	0
24.9112	95.343			22.749	0
24.9026	95.721			22.841	0
24.894	95.071			22.936	0
24.8854	95.412			23.025	0
24.8768	94.871			23.125	0.0185
24.8682	92.554			23.211	0.0425
24.8596	93.877			23.294	0.0805
24.851	95.188			23.386	0.1
24.8424	94.913			23.478	0.115
24.8338	94.363			23.569	0.1135
24.8252	94.81			23.668	0.109
24.8166	95.468			23.754	0.071
24.808	95.765			23.839	0.034
24.7994	95.391			23.939	0
24.7908	93.907			24.033	0
24.7822	95.199			24.127	0
24.7736	95.971
24.765	96.684
24.7564	98.725
24.7479	100.519
24.7393	100.708
24.7307	100.801
24.7221	101.377
24.7135	103.017
24.7049	103.115
24.6963	102.282
24.6877	102.349
24.6791	101.659
24.6705	101.227
24.6619	102.693
24.6533	103.437
24.6447	103.744
24.6361	104.399
24.6275	104.329
24.6189	103.968
24.6103	104.851
24.6017	105.978
24.5931	105.774
24.5845	104.946
24.5759	105.412
24.5673	105.725
24.5587	105.49
24.5501	107.029
24.5415	107.903
24.533	108.306
24.5244	108.358
24.5158	108.057
24.5072	108.576
24.4986	109.338
24.49	109.447
24.4814	110.116
24.4728	111.468
24.4642	111.743
24.4556	111.905
24.447	112.344
24.4384	112.196
24.4298	114.246
24.4212	115.671
24.4126	115.833
24.404	116.002
24.3954	116.457
24.3868	117.015
24.3782	116.647
24.3696	117.001
24.361	117.743
24.3524	117.252
24.3438	118.13
24.3352	118.758
24.3266	117.876
24.3181	118.688
24.3095	119.305
24.3009	120.242
24.2923	120.289
24.2837	120.261
24.2751	121.617
24.2665	122.781
24.2579	123.136
24.2493	122.417
24.2407	122.873
24.2321	124.025
24.2235	124.052
24.2149	124.175
24.2063	125.767
24.1977	126.219
24.1891	125.057
24.1805	127.062
24.1719	130.288
24.1633	129.85
24.1547	129.671
24.1461	129.2
24.1375	129.669
24.1289	130.427
24.1203	131.185
24.1117	132.111
24.1032	133.197
24.0946	134.64
24.086	133.46
24.0774	132.304
24.0688	133.541
24.0602	132.803
24.0516	133.525
24.043	135.68
24.0344	136.903
24.0258	136.649
24.0172	137.083
24.0086	136.467
24	136.966
23.9914	137.58
23.9828	135.29
23.9742	134.785
23.9656	136.174
23.957	136.181
23.9484	137.174
23.9398	137.048
23.9312	135
23.9226	135.911
23.914	135.826
23.9054	133.777
23.8968	133.255
23.8883	132.357
23.8797	132.958
23.8711	134.117
23.8625	134.151
23.8539	133.564
23.8453	134.33
23.8367	134.509
23.8281	135.087
23.8195	135.883
23.8109	135.558
23.8023	135.256
23.7937	136.553
23.7851	135.303
23.7765	131.767
23.7679	131.681
23.7593	130.838
23.7507	129.981
23.7421	130.53
23.7335	130.182
23.7249	128.71
23.7163	128.163
23.7077	128.115
23.6991	126.565
23.6905	126.252
23.6819	125.69
23.6734	126.106
23.6648	125.878
23.6562	124.857
23.6476	124.849
23.639	125.74
23.6304	126.514
23.6218	124.5
23.6132	122.788
23.6046	122.581
23.596	122.503
23.5874	122.203
23.5788	121.246
23.5702	120.793
23.5616	119.264
23.553	118.9
23.5444	118.859
23.5358	119.318
23.5272	119.205
23.5186	118.465
23.51	117.596
23.5014	116.555
23.4928	116.585
23.4842	115.245
23.4756	113.659
23.467	113.333
23.4585	113.396
23.4499	114.136
23.4413	113.905
23.4327	113.644
23.4241	114.059
23.4155	113.769
23.4069	113.254
23.3983	112.965
23.3897	112.936
23.3811	113.347
23.3725	113.161
23.3639	112.094
23.3553	110.902
23.3467	110.894
23.3381	111.533
23.3295	110.38
23.3209	109.673
23.3123	110.069
23.3037	109.609
23.2951	109.819
23.2865	110.432
23.2779	110.455
23.2693	109.813
23.2607	109.002
23.2521	109.026
23.2436	109.018
23.235	109.235
23.2264	109.56
23.2178	108.648
23.2092	107.742
23.2006	108.561
23.192	108.617
23.1834	108.516
23.1748	109.61
23.1662	109.186
23.1576	108.54
23.149	109.204
23.1404	108.029
23.1318	106.792
23.1232	106.829
23.1146	106.633
23.106	106.017
23.0974	105.756
23.0888	106.916
23.0802	107.962
23.0716	107.739
23.063	106.262
23.0544	105.548
23.0458	106.526
23.0372	107.079
23.0287	106.111
23.0201	105.64
23.0115	105.694
23.0029	105.686
22.9943	105.967
22.9857	106.115
22.9771	105.689
22.9685	105.53
22.9599	106.305
22.9513	106.458
22.9427	105.993
22.9341	105.4
22.9255	104.835
22.9169	104.14
22.9083	103.602
22.8997	104.214
22.8911	105.562
22.8825	105.925
22.8739	105.851
22.8653	105.791
22.8567	105.732
22.8481	105.208
22.8395	104.645
22.8309	104.721
22.8223	105.177
22.8138	105.666
22.8052	106.661
22.7966	106.792
22.788	106.306
22.7794	106.808
22.7708	105.861
22.7622	105.756
22.7536	106.289
22.745	106.323
22.7364	106.85
22.7278	106.887
22.7192	107.432
22.7106	107.501
22.702	107.027
22.6934	107.574
22.6848	107.659
22.6762	108.64
22.6676	109.655
22.659	110.123
22.6504	111.079
22.6418	110.655
22.6332	109.81
22.6246	109.38
22.616	109.419
22.6074	109.005
22.5989	108.596
22.5903	109.142
22.5817	110.132
22.5731	110.674
22.5645	110.346
22.5559	109.898
22.5473	109.802
22.5387	109.691
22.5301	109.646
22.5215	110.268
22.5129	111.212
22.5043	111.141
22.4957	110.966
22.4871	111.71
22.4785	112.143
22.4699	112.189
22.4613	112.738
22.4527	112.765
22.4441	113.091
22.4355	114.253
22.4269	114.252
22.4183	113.409
22.4097	113.081
22.4011	112.741
22.3926	112.577
22.384	113.065
22.3754	113.255
22.3668	113.362
22.3582	114.103
22.3496	115.142
22.341	115.835
22.3324	116.385
22.3238	116.219
22.3152	115.779
22.3066	116.483
22.298	116.785
22.2894	117.04
22.2808	117.75
22.2722	118.084
22.2636	118.419
22.255	118.857
22.2464	118.783
22.2378	118.858
22.2292	118.111
22.2206	118.203
22.212	118.906
22.2034	118.787
22.1948	118.006
22.1862	117.839
22.1777	118.894
22.1691	121.015
22.1605	121.932
22.1519	122.331
22.1433	123.625
22.1347	123.895
22.1261	124.503
22.1175	124.67
22.1089	125.376
22.1003	126.401
22.0917	125.862
22.0831	125.394
22.0745	124.9
22.0659	124.89
22.0573	125.62
22.0487	125.644
22.0401	125.883
22.0315	126.559
22.0229	126.276
22.0143	126.516
22.0057	127.979
21.9971	129.143
21.9885	128.965
21.9799	128.229
21.9713	128.916
21.9628	129.566
21.9542	129.531
21.9456	130.383
21.937	132.06
21.9284	133.094
21.9198	133.116
21.9112	132.942
21.9026	133.488
21.894	134.869
21.8854	135.928
21.8768	135.874
21.8682	136.661
21.8596	137.29
21.851	136.752
21.8424	137.727
21.8338	138.94
21.8252	138.957
21.8166	139.143
21.808	139.33
21.7994	140.258
21.7908	141.769
21.7822	142.587
21.7736	143.402
21.765	145.394
21.7564	145.664
21.7479	144.541
21.7393	144.77
21.7307	145.004
21.7221	146.981
21.7135	149.895
21.7049	150.453
21.6963	150.081
21.6877	151.785
21.6791	153.898
21.6705	154.593
21.6619	154.803
21.6533	155.518
21.6447	155.539
21.6361	155.866
21.6275	155.914
21.6189	156.826
21.6103	158.418
21.6017	159.601
21.5931	159.036
21.5845	159.533
21.5759	161.692
21.5673	162.712
21.5587	164.127
21.5501	165.774
21.5415	166.969
21.533	166.487
21.5244	167.628
21.5158	169.679
21.5072	170.387
21.4986	171.227
21.49	172.505
21.4814	172.075
21.4728	172.844
21.4642	174.75
21.4556	176.629
21.447	176.47
21.4384	175.492
21.4298	176.568
21.4212	178.478
21.4126	180.029
21.404	180.968
21.3954	182.084
21.3868	183.796
21.3782	186.492
21.3696	188.683
21.361	189.23
21.3524	188.454
21.3438	189.052
21.3352	190.863
21.3266	192.042
21.3181	193.285
21.3095	193.763
21.3009	195.803
21.2923	197.731
21.2837	198.512
21.2751	199.572
21.2665	201.649
21.2579	203.044
21.2493	202.014
21.2407	202.635
21.2321	204.151
21.2235	206.53
21.2149	209.167
21.2063	208.973
21.1977	209.333
21.1891	212.164
21.1805	212.704
21.1719	212.436
21.1633	213.463
21.1547	213.925
21.1461	214.978
21.1375	216.949
21.1289	218.033
21.1203	218.134
21.1117	218.558
21.1032	218.603
21.0946	219.006
21.086	220.403
21.0774	221.423
21.0688	222.028
21.0602	221.394
21.0516	221.596
21.043	221.478
21.0344	221.225
21.0258	221.024
21.0172	221.863
21.0086	222.141
21	222.68
20.9914	222.149
20.9828	221.332
20.9742	220.81
20.9656	220.61
20.957	220.567
20.9484	220.435
20.9398	219.641
20.9312	218.484
20.9226	217.687
20.914	216.931
20.9054	215.643
20.8968	214.932
20.8883	215.698
20.8797	215.425
20.8711	216.043
20.8625	214.767
20.8539	213.051
20.8453	212.082
20.8367	211.575
20.8281	211.695
20.8195	210.659
20.8109	208.354
20.8023	206.916
20.7937	206.659
20.7851	206.557
20.7765	206.339
20.7679	205.758
20.7593	205.201
20.7507	204.934
20.7421	203.742
20.7335	201.988
20.7249	200.467
20.7163	199.488
20.7077	198.063
20.6991	196.683
20.6905	195.649
20.6819	195.547
20.6734	194.836
20.6648	193.642
20.6562	192.439
20.6476	192.701
20.639	191.792
20.6304	191.077
20.6218	189.277
20.6132	188.889
20.6046	188.629
20.596	186.517
20.5874	185.43
20.5788	184.7
20.5702	185.065
20.5616	186.097
20.553	184.576
20.5444	181.756
20.5358	180.115
20.5272	179.127
20.5186	177.528
20.51	175.588
20.5014	174.307
20.4928	172.657
20.4842	173.311
20.4756	172.613
20.467	171.268
20.4585	170.284
20.4499	169.9
20.4413	169.11
20.4327	168.194
20.4241	167.262
20.4155	166.926
20.4069	166.245
20.3983	165.73
20.3897	163.175
20.3811	160.791
20.3725	160.073
20.3639	159.756
20.3553	159.199
20.3467	158.414
20.3381	157.563
20.3295	156.047
20.3209	154.581
20.3123	152.805
20.3037	152.175
20.2951	151.192
20.2865	150.502
20.2779	150.261
20.2693	149.804
20.2607	148.418
20.2521	147.734
20.2436	147.159
20.235	146.261
20.2264	145.306
20.2178	144.486
20.2092	142.222
20.2006	143.225
20.192	142.532
20.1834	141.356
20.1748	139.782
20.1662	138.504
20.1576	137.802
20.149	137.193
20.1404	136.306
20.1318	135.305
20.1232	134.775
20.1146	134.477
20.106	134.168
20.0974	134.084
20.0888	134.108
20.0802	133.867
20.0716	131.239
20.063	129.628
20.0544	128.98
20.0458	128.53
20.0372	128.124
20.0287	128
20.0201	127.199
20.0115	125.778
20.0029	124.635
19.9943	125.134
19.9857	124.429
19.9771	123.958
19.9685	123.956
19.9599	122.574
19.9513	122.7
19.9427	121.58
19.9341	120.302
19.9255	119.666
19.9169	118.848
19.9083	119.264
19.8997	119.926
19.8911	119.705
19.8825	119.556
19.8739	118.041
19.8653	116.815
19.8567	116.466
19.8481	116.538
19.8395	116.595
19.8309	115.883
19.8223	115.452
19.8138	115.277
19.8052	114.8
19.7966	115.091
19.788	114.097
19.7794	113.18
19.7708	113.951
19.7622	113.123
19.7536	112.435
19.745	112.128
19.7364	111.564
19.7278	111.107
19.7192	109.544
19.7106	109.518
19.702	108.67
19.6934	108.074
19.6848	108.537
19.6762	108.365
19.6676	108.25
19.659	108.451
19.6504	108.531
19.6418	106.677
19.6332	106.413
19.6246	105.842
19.616	105.007
19.6074	104.212

## Sheet: PanOptix3
Power (D)	Pixel Intensity			Power (D)	MTF
24.6474	133.528			20.16	0.012
24.6399	133.363			20.216	0.02
24.6325	134.295			20.272	0.032
24.625	134.538			20.328	0.045
24.6176	135.121			20.384	0.059
24.6102	135.591			20.44	0.076
24.6027	135.727			20.496	0.097
24.5953	135.124			20.552	0.124
24.5878	135.344			20.608	0.156
24.5804	136.637			20.664	0.193
24.5729	137.379			20.72	0.232
24.5655	137.885			20.776	0.271
24.5581	139.211			20.832	0.308
24.5506	140.04			20.888	0.339
24.5432	140.919			20.944	0.361
24.5357	141.699			21	0.371
24.5283	140.878			21.056	0.368
24.5208	140.027			21.112	0.353
24.5134	140.447			21.168	0.325
24.5059	141.803			21.224	0.285
24.4985	141.992			21.28	0.236
24.4911	141.327			21.336	0.182
24.4836	140.812			21.392	0.125
24.4762	141.494			21.448	0.073
24.4687	142.304			21.504	0.046
24.4613	141.667			21.56	0.048
24.4538	141.512			21.616	0.071
24.4464	143.138			21.672	0.093
24.439	143.951			21.728	0.104
24.4315	143.675			21.784	0.103
24.4241	144.827			21.84	0.093
24.4166	145.936			21.896	0.076
24.4092	146.214			21.952	0.054
24.4017	145.864			22.008	0.032
24.3943	146.669			22.064	0.022
24.3869	146.381			22.12	0.027
24.3794	145.942			22.176	0.044
24.372	147.857			22.232	0.061
24.3645	148.533			22.288	0.075
24.3571	147.366			22.344	0.088
24.3496	148.239			22.4	0.099
24.3422	150.401			22.456	0.112
24.3347	151.393			22.512	0.125
24.3273	151.108			22.568	0.138
24.3199	151.366			22.624	0.15
24.3124	152.942			22.68	0.159
24.305	153.785			22.736	0.163
24.2975	153.762			22.792	0.164
24.2901	155.089			22.848	0.161
24.2826	155.793			22.904	0.155
24.2752	155.44			22.96	0.146
24.2678	155.085			23.016	0.137
24.2603	155.43			23.072	0.128
24.2529	156.81			23.128	0.121
24.2454	156.433			23.184	0.118
24.238	155.041			23.24	0.119
24.2305	155.833			23.296	0.122
24.2231	158.577			23.352	0.13
24.2156	159.667			23.408	0.139
24.2082	159.11			23.464	0.149
24.2008	159.54			23.52	0.16
24.1933	160.573			23.576	0.168
24.1859	161.995			23.632	0.172
24.1784	163.94			23.688	0.172
24.171	164.546			23.744	0.167
24.1635	164.311			23.8	0.156
24.1561	164.724			23.856	0.14
24.1487	164.145			23.912	0.121
24.1412	165.24			23.968	0.098
24.1338	167.645			24.024	0.075
24.1263	167.591			24.08	0.051
24.1189	167.363			24.136	0.031
24.1114	167.324			24.192	0.018
24.104	165.799			24.248	0.017
24.0965	165.56			24.304	0.022
24.0891	167.172			24.36	0.028
24.0817	166.425
24.0742	163.317
24.0668	162.868
24.0593	165.039
24.0519	165.83
24.0444	166.833
24.037	167.543
24.0296	166.686
24.0221	167.548
24.0147	168.053
24.0072	168.006
23.9998	170.007
23.9923	171.389
23.9849	171.391
23.9775	171.319
23.97	171.88
23.9626	173.41
23.9551	174.702
23.9477	175.159
23.9402	176.007
23.9328	176.941
23.9253	177.213
23.9179	177.274
23.9105	177.682
23.903	178.097
23.8956	177.455
23.8881	177.918
23.8807	179.001
23.8732	179.047
23.8658	178.472
23.8584	179.033
23.8509	180.685
23.8435	180.852
23.836	181.076
23.8286	180.614
23.8211	180.09
23.8137	180.406
23.8062	180.802
23.7988	180.065
23.7914	180.127
23.7839	182.282
23.7765	183.014
23.769	181.747
23.7616	180.691
23.7541	180.576
23.7467	180.929
23.7393	181.515
23.7318	181.784
23.7244	180.437
23.7169	179.345
23.7095	179.442
23.702	180.043
23.6946	179.507
23.6872	178.092
23.6797	177.824
23.6723	178.842
23.6648	179.002
23.6574	179.642
23.6499	180.331
23.6425	180.309
23.635	179.046
23.6276	177.636
23.6202	177.303
23.6127	177.655
23.6053	177.633
23.5978	175.882
23.5904	173.955
23.5829	172.855
23.5755	173.381
23.5681	174.178
23.5606	173.279
23.5532	173.128
23.5457	173.249
23.5383	173.501
23.5308	174.61
23.5234	175.477
23.5159	176.058
23.5085	175.622
23.5011	175.458
23.4936	176.015
23.4862	174.883
23.4787	174.6
23.4713	174.889
23.4638	175.615
23.4564	175.533
23.449	173.344
23.4415	172.552
23.4341	173.143
23.4266	172.969
23.4192	174.44
23.4117	174.959
23.4043	173.464
23.3968	173.767
23.3894	173.326
23.382	171.595
23.3745	171.17
23.3671	171.595
23.3596	173.291
23.3522	174.068
23.3447	174.005
23.3373	172.982
23.3299	172.163
23.3224	172.174
23.315	172.617
23.3075	174.607
23.3001	174.71
23.2926	173.737
23.2852	173.667
23.2778	173.526
23.2703	172.994
23.2629	173.607
23.2554	175.033
23.248	175.054
23.2405	173.764
23.2331	172.678
23.2256	173.069
23.2182	172.52
23.2108	172.873
23.2033	173.439
23.1959	173.694
23.1884	174.918
23.181	175.784
23.1735	175.474
23.1661	174.328
23.1587	173.433
23.1512	174.061
23.1438	176.631
23.1363	177.595
23.1289	178.545
23.1214	178.615
23.114	178.025
23.1065	177.976
23.0991	179.187
23.0917	180.264
23.0842	178.734
23.0768	177.068
23.0693	176.396
23.0619	175.857
23.0544	174.79
23.047	174.883
23.0396	174.5
23.0321	173.357
23.0247	174.786
23.0172	174.97
23.0098	172.616
23.0023	172.222
22.9949	172.767
22.9874	172.856
22.98	173.42
22.9726	173.137
22.9651	172.088
22.9577	171.684
22.9502	172.068
22.9428	172.046
22.9353	172.049
22.9279	171.443
22.9205	171.962
22.913	172.983
22.9056	172.416
22.8981	172.073
22.8907	172.172
22.8832	173.586
22.8758	173.485
22.8684	173.182
22.8609	174.104
22.8535	174.436
22.846	175.375
22.8386	176.147
22.8311	177.172
22.8237	176.778
22.8162	176.318
22.8088	176.185
22.8014	175.006
22.7939	175.157
22.7865	174.301
22.779	173.384
22.7716	173.897
22.7641	174.318
22.7567	174.728
22.7493	175.666
22.7418	174.062
22.7344	171.517
22.7269	170.206
22.7195	171.059
22.712	172.301
22.7046	171.761
22.6971	171.212
22.6897	171.543
22.6823	171.485
22.6748	171.109
22.6674	170.251
22.6599	170.847
22.6525	170.858
22.645	169.521
22.6376	169.969
22.6302	170.5
22.6227	169.627
22.6153	168.66
22.6078	168.497
22.6004	166.705
22.5929	166.001
22.5855	166.315
22.578	166.004
22.5706	165.752
22.5632	165.878
22.5557	166.188
22.5483	166.101
22.5408	166.566
22.5334	166.357
22.5259	166.154
22.5185	165.785
22.5111	165.319
22.5036	166.406
22.4962	166.254
22.4887	165.483
22.4813	165.049
22.4738	164.278
22.4664	164.384
22.459	164.751
22.4515	164.183
22.4441	164.776
22.4366	165.383
22.4292	165.28
22.4217	164.423
22.4143	164.041
22.4068	163.578
22.3994	163.44
22.392	164.572
22.3845	164.878
22.3771	164.919
22.3696	165.351
22.3622	164.809
22.3547	164.084
22.3473	163.6
22.3399	164.122
22.3324	164.27
22.325	164.054
22.3175	163.757
22.3101	163.97
22.3026	163.361
22.2952	162.131
22.2877	162.541
22.2803	163.564
22.2729	164.252
22.2654	164.587
22.258	165.216
22.2505	165.205
22.2431	164.984
22.2356	165.481
22.2282	164.904
22.2208	166.247
22.2133	166.523
22.2059	164.476
22.1984	163.687
22.191	164.032
22.1835	165.326
22.1761	164.984
22.1686	165.267
22.1612	166.891
22.1538	166.065
22.1463	165.314
22.1389	165.337
22.1314	165.242
22.124	166.283
22.1165	167.402
22.1091	167.974
22.1017	167.162
22.0942	166.535
22.0868	167.443
22.0793	167.53
22.0719	166.537
22.0644	166.852
22.057	167.116
22.0496	166.002
22.0421	166.428
22.0347	166.973
22.0272	166.542
22.0198	166.844
22.0123	167.481
22.0049	166.906
21.9974	167.281
21.99	168.688
21.9826	170.259
21.9751	170.888
21.9677	170.157
21.9602	169.483
21.9528	170.837
21.9453	171.905
21.9379	171.505
21.9305	170.953
21.923	171.17
21.9156	172.33
21.9081	172.915
21.9007	173.628
21.8932	174.845
21.8858	174.007
21.8783	173.685
21.8709	173.671
21.8635	174.093
21.856	175.079
21.8486	175.111
21.8411	174.154
21.8337	174.062
21.8262	174.56
21.8188	175.036
21.8114	174.465
21.8039	172.98
21.7965	173.403
21.789	174.847
21.7816	175.798
21.7741	176.377
21.7667	176.533
21.7593	176.921
21.7518	176.893
21.7444	177.047
21.7369	178.527
21.7295	179.977
21.722	180.084
21.7146	180.848
21.7071	180.788
21.6997	180.893
21.6923	181.566
21.6848	180.992
21.6774	180.959
21.6699	180.965
21.6625	181.399
21.655	182.011
21.6476	181.691
21.6402	181.858
21.6327	182.495
21.6253	182.627
21.6178	183.823
21.6104	184.539
21.6029	185.618
21.5955	186.294
21.588	185.086
21.5806	184.683
21.5732	185.896
21.5657	188.519
21.5583	189.449
21.5508	187.902
21.5434	189.259
21.5359	190.623
21.5285	190.565
21.5211	190.959
21.5136	191.063
21.5062	191.557
21.4987	193.348
21.4913	193.39
21.4838	192.997
21.4764	193.248
21.4689	193.632
21.4615	193.716
21.4541	193.775
21.4466	194.56
21.4392	193.812
21.4317	192.838
21.4243	192.913
21.4168	193.497
21.4094	193.373
21.402	194.056
21.3945	196.504
21.3871	197.684
21.3796	197.754
21.3722	197.719
21.3647	199.756
21.3573	201.582
21.3499	201.027
21.3424	200.341
21.335	199.275
21.3275	199.858
21.3201	200.14
21.3126	200.694
21.3052	201.854
21.2977	203.182
21.2903	203.869
21.2829	203.935
21.2754	204.885
21.268	205.645
21.2605	207.856
21.2531	210.045
21.2456	210.067
21.2382	211.101
21.2308	213.019
21.2233	214.626
21.2159	215.005
21.2084	214.519
21.201	215.416
21.1935	216.022
21.1861	216.194
21.1786	216.576
21.1712	216.227
21.1638	216.66
21.1563	217.057
21.1489	216.831
21.1414	217.297
21.134	219.314
21.1265	222.488
21.1191	223.018
21.1117	222.983
21.1042	224.013
21.0968	226.791
21.0893	228.087
21.0819	227.504
21.0744	228.181
21.067	227.003
21.0595	224.926
21.0521	224.849
21.0447	225.912
21.0372	227.274
21.0298	227.506
21.0223	226.091
21.0149	225.684
21.0074	226.208
21	225.957
20.9926	226.17
20.9851	227.549
20.9777	226.903
20.9702	227.635
20.9628	227.383
20.9553	226.87
20.9479	227.981
20.9405	227.345
20.933	227.286
20.9256	227.158
20.9181	226.962
20.9107	226.337
20.9032	225.211
20.8958	224.549
20.8883	224.553
20.8809	223.431
20.8735	222.422
20.866	222.211
20.8586	221.647
20.8511	221.915
20.8437	221.078
20.8362	221.47
20.8288	222.023
20.8214	222.081
20.8139	222.871
20.8065	222.265
20.799	220.164
20.7916	219.611
20.7841	217.812
20.7767	216.374
20.7692	215.843
20.7618	215.49
20.7544	216.054
20.7469	215.126
20.7395	212.867
20.732	211.642
20.7246	211.104
20.7171	210.247
20.7097	208.512
20.7023	208.995
20.6948	209.213
20.6874	208.732
20.6799	207.673
20.6725	207.063
20.665	205.748
20.6576	204.381
20.6501	203.264
20.6427	202.364
20.6353	203.278
20.6278	202.85
20.6204	201.691
20.6129	201.079
20.6055	199.234
20.598	199.791
20.5906	199.652
20.5832	197.152
20.5757	196.05
20.5683	195.209
20.5608	195.284
20.5534	195.167
20.5459	193.939
20.5385	193.875
20.5311	193.318
20.5236	193.191
20.5162	193.002
20.5087	192.279
20.5013	191.73
20.4938	191.303
20.4864	191.149
20.4789	190.581
20.4715	188.867
20.4641	188.356
20.4566	187.814
20.4492	187.063
20.4417	186.045
20.4343	185.873
20.4268	185.599
20.4194	184.867
20.412	185.386
20.4045	185.133
20.3971	185.026
20.3896	184.762
20.3822	183.76
20.3747	182.579
20.3673	181.42
20.3598	180.74
20.3524	179.216
20.345	179.839
20.3375	181.618
20.3301	181.124
20.3226	179.381
20.3152	178.016
20.3077	178.035
20.3003	176.768
20.2929	176.35
20.2854	176.343
20.278	175.628
20.2705	174.671
20.2631	173.968
20.2556	172.553
20.2482	171.24
20.2407	170.005
20.2333	169.463
20.2259	168.864
20.2184	168.703
20.211	169.465
20.2035	170.071
20.1961	169.672
20.1886	168.713
20.1812	169.103
20.1738	169.238
20.1663	168.711
20.1589	168.233
20.1514	167.997
20.144	167.965
20.1365	168.412
20.1291	168.183
20.1217	168.658
20.1142	168.105
20.1068	166.882
20.0993	164.913
20.0919	163.9
20.0844	162.886
20.077	162.17
20.0695	161.882
20.0621	162.522
20.0547	163.361
20.0472	162.679
20.0398	163.299
20.0323	164.791
20.0249	164.846
20.0174	163.684
20.01	161.614
20.0026	160.202
19.9951	159.783
19.9877	160.822
19.9802	160.427
19.9728	160.773
19.9653	161.076
19.9579	159.51
19.9504	159.342
19.943	159.515
19.9356	158.564
19.9281	157.997
19.9207	158.837
19.9132	158.692
19.9058	156.948
19.8983	157.355
19.8909	157.518
19.8835	156.5
19.876	156.267
19.8686	156.431
19.8611	156.25
19.8537	156.756
19.8462	156.617
19.8388	155.406
19.8314	153.411
19.8239	152.74
19.8165	152.605
19.809	152.622
19.8016	152.243
19.7941	151.322
19.7867	151.239
19.7792	151.621
19.7718	149.33
19.7644	138.636
19.7569	128.034

## Sheet: PanOptix4,5
Power (D)	Pixel Intensity			Power (D)	MTF
25.36	130.58			19.995	0.03
25.3511	131.339			20.062	0.041
25.3422	131.668			20.129	0.053
25.3333	131.14			20.196	0.067
25.3245	131.997			20.263	0.081
25.3156	132.227			20.33	0.094
25.3067	131.387			20.397	0.108
25.2978	132.44			20.464	0.123
25.2889	132.64			20.531	0.14
25.2801	133.433			20.598	0.157
25.2712	133.6			20.665	0.173
25.2623	134.526			20.732	0.189
25.2534	135.503			20.799	0.204
25.2445	136.598			20.866	0.215
25.2357	136.602			20.933	0.22
25.2268	136.348			21	0.221
25.2179	136.588			21.067	0.215
25.209	137.206			21.134	0.202
25.2001	137.282			21.201	0.181
25.1913	137.108			21.268	0.154
25.1824	138.087			21.335	0.123
25.1735	137.149			21.402	0.089
25.1646	137.694			21.469	0.06
25.1557	137.481			21.536	0.045
25.1469	138.025			21.603	0.045
25.138	137.777			21.67	0.051
25.1291	138.925			21.737	0.053
25.1202	138.705			21.804	0.047
25.1113	138.572			21.871	0.039
25.1025	138.91			21.938	0.039
25.0936	140.135			22.005	0.048
25.0847	141.187			22.072	0.063
25.0758	141.333			22.139	0.073
25.0669	141.235			22.206	0.073
25.0581	139.111			22.273	0.066
25.0492	139.789			22.34	0.058
25.0403	141.999			22.407	0.058
25.0314	140.776			22.474	0.071
25.0225	138.965			22.541	0.088
25.0137	141.08			22.608	0.102
25.0048	143.674			22.675	0.106
24.9959	142.686			22.742	0.1
24.987	140.979			22.809	0.088
24.9781	141.865			22.876	0.074
24.9693	143.537			22.943	0.064
24.9604	143.447			23.01	0.06
24.9515	145.069			23.077	0.061
24.9426	146.522			23.144	0.065
24.9337	145.873			23.211	0.072
24.9249	145.079			23.278	0.08
24.916	145.077			23.345	0.088
24.9071	145.102			23.412	0.094
24.8982	147.402			23.479	0.096
24.8893	145.697			23.546	0.091
24.8805	145.369			23.613	0.082
24.8716	145.62			23.68	0.071
24.8627	148.021			23.747	0.06
24.8538	147.648			23.814	0.053
24.8449	146.236			23.881	0.051
24.8361	147.811			23.948	0.055
24.8272	149.526			24.015	0.063
24.8183	150.793			24.082	0.072
24.8094	149.649			24.149	0.08
24.8005	147.234			24.216	0.084
24.7917	149.235			24.283	0.083
24.7828	150.272			24.35	0.074
24.7739	150.06			24.417	0.06
24.765	150.126			24.484	0.043
24.7561	151.459			24.551	0.026
24.7473	150.805			24.618	0.014
24.7384	151.926			24.685	0.01
24.7295	151.278			24.752	0.013
24.7206	151.225			24.819	0.018
24.7117	152.164			24.886	0.019
24.7029	150.01			24.953	0.016
24.694	153.257			25.02	0.011
24.6851	152.185
24.6762	152.186
24.6673	152.487
24.6585	151.755
24.6496	151.915
24.6407	149.659
24.6318	149.035
24.623	151.924
24.6141	154.284
24.6052	154.795
24.5963	155.768
24.5874	156.567
24.5786	153.778
24.5697	156.595
24.5608	156.649
24.5519	158.046
24.543	158.321
24.5342	159.693
24.5253	157.79
24.5164	158.721
24.5075	160.41
24.4986	162.847
24.4898	162.494
24.4809	161.42
24.472	161.07
24.4631	163.382
24.4542	163.734
24.4454	162.804
24.4365	162.459
24.4276	165.64
24.4187	166.163
24.4098	166.03
24.401	165.859
24.3921	165.689
24.3832	167.177
24.3743	166.545
24.3654	166.208
24.3566	166.099
24.3477	167.598
24.3388	169.306
24.3299	169.472
24.321	168.416
24.3122	168.965
24.3033	169.74
24.2944	168.095
24.2855	170.067
24.2766	171.032
24.2678	171.054
24.2589	169.47
24.25	170.534
24.2411	171.812
24.2322	169.824
24.2234	168.036
24.2145	169.577
24.2056	169.668
24.1967	169.884
24.1878	170.713
24.179	171.127
24.1701	170.645
24.1612	167.903
24.1523	168.162
24.1434	167.863
24.1346	167.33
24.1257	166.268
24.1168	165.691
24.1079	163.474
24.099	163.181
24.0902	164.416
24.0813	163.676
24.0724	162.554
24.0635	163.134
24.0546	164.229
24.0458	164.485
24.0369	165.463
24.028	166.223
24.0191	167.327
24.0102	166.196
24.0014	167.707
23.9925	167.31
23.9836	166.845
23.9747	166.691
23.9658	167.4
23.957	166.914
23.9481	165.562
23.9392	164.131
23.9303	164.964
23.9214	165.383
23.9126	165.358
23.9037	165.977
23.8948	164.255
23.8859	163.638
23.877	165.213
23.8682	163.954
23.8593	163.829
23.8504	163.429
23.8415	163.442
23.8327	165.087
23.8238	165.262
23.8149	165.528
23.806	163.653
23.7971	165.278
23.7883	163.513
23.7794	164.526
23.7705	166.376
23.7616	165.22
23.7527	165.324
23.7439	165.298
23.735	164.789
23.7261	163.761
23.7172	166.13
23.7083	166.435
23.6995	164.568
23.6906	163.367
23.6817	164.469
23.6728	165.041
23.6639	162.762
23.6551	164.054
23.6462	164.777
23.6373	165.551
23.6284	166.441
23.6195	166.356
23.6107	164.988
23.6018	165.715
23.5929	165.568
23.584	166.883
23.5751	167.344
23.5663	168.695
23.5574	168.07
23.5485	167.516
23.5396	167.906
23.5307	167.33
23.5219	168.089
23.513	168.916
23.5041	167.743
23.4952	166.021
23.4863	166.288
23.4775	165.391
23.4686	165.476
23.4597	162.387
23.4508	164.639
23.4419	162.768
23.4331	162.517
23.4242	162.878
23.4153	162.335
23.4064	161.39
23.3975	163.487
23.3887	164.594
23.3798	165.93
23.3709	166.466
23.362	164.249
23.3531	164.087
23.3443	164.032
23.3354	164.632
23.3265	164.645
23.3176	162.99
23.3087	164.651
23.2999	163.933
23.291	164.44
23.2821	164.283
23.2732	166.519
23.2643	167.068
23.2555	165.258
23.2466	166.728
23.2377	166.129
23.2288	167.593
23.2199	167.851
23.2111	168.672
23.2022	170.362
23.1933	167.936
23.1844	169.314
23.1755	169.844
23.1667	169.935
23.1578	170.604
23.1489	168.947
23.14	167.873
23.1311	168.679
23.1223	167.84
23.1134	170.287
23.1045	170.49
23.0956	168.597
23.0867	167.354
23.0779	167.206
23.069	168.963
23.0601	170.012
23.0512	169.173
23.0423	168.193
23.0335	168.935
23.0246	168.12
23.0157	167.066
23.0068	166.9
22.998	167.749
22.9891	165.958
22.9802	167.45
22.9713	166.706
22.9624	167.362
22.9536	164.976
22.9447	165.374
22.9358	164.598
22.9269	163.741
22.918	163.563
22.9092	163.59
22.9003	163.644
22.8914	162.725
22.8825	163.504
22.8736	163.576
22.8648	163.55
22.8559	164.429
22.847	162.69
22.8381	163.259
22.8292	161.874
22.8204	163.392
22.8115	163.907
22.8026	162.993
22.7937	162.855
22.7848	163.118
22.776	161.463
22.7671	163.827
22.7582	161.501
22.7493	162.126
22.7404	163.101
22.7316	164.076
22.7227	163.231
22.7138	162.205
22.7049	162.089
22.696	160.94
22.6872	161.49
22.6783	163.343
22.6694	162.568
22.6605	164.03
22.6516	162.798
22.6428	163.8
22.6339	162.312
22.625	162.537
22.6161	162.275
22.6072	162.484
22.5984	161.841
22.5895	162.672
22.5806	162.44
22.5717	161.142
22.5628	161.615
22.554	162.581
22.5451	162.631
22.5362	163.521
22.5273	163.251
22.5184	164.109
22.5096	163.335
22.5007	164.4
22.4918	163.555
22.4829	163.806
22.474	166.217
22.4652	164.741
22.4563	163.297
22.4474	162.632
22.4385	164.812
22.4296	165.53
22.4208	164.52
22.4119	165.588
22.403	165.664
22.3941	165.049
22.3852	164.654
22.3764	163.681
22.3675	164.513
22.3586	164.61
22.3497	165.508
22.3408	165.55
22.332	165.044
22.3231	165.455
22.3142	166.4
22.3053	165.525
22.2964	164.99
22.2876	165.819
22.2787	165.493
22.2698	164.452
22.2609	165.287
22.252	165.853
22.2432	165.992
22.2343	166.279
22.2254	165.883
22.2165	165.3
22.2077	165.628
22.1988	168.048
22.1899	169.137
22.181	170.88
22.1721	169.703
22.1633	169.975
22.1544	171.286
22.1455	171.369
22.1366	171.023
22.1277	170.398
22.1189	169.46
22.11	170.632
22.1011	169.748
22.0922	172.466
22.0833	171.684
22.0745	172.571
22.0656	172.623
22.0567	172.61
22.0478	173.537
22.0389	174.524
22.0301	172.96
22.0212	173.253
22.0123	172.846
22.0034	174.181
21.9945	173.809
21.9857	171.877
21.9768	171.509
21.9679	173.368
21.959	173.691
21.9501	175.357
21.9413	174.709
21.9324	174.85
21.9235	174.836
21.9146	174.811
21.9057	177.64
21.8969	178.529
21.888	177.778
21.8791	177.876
21.8702	180.21
21.8613	178.589
21.8525	180.37
21.8436	180.972
21.8347	179.515
21.8258	179.416
21.8169	180.919
21.8081	180.409
21.7992	179.635
21.7903	178.614
21.7814	181.184
21.7725	179.588
21.7637	181.284
21.7548	182.302
21.7459	183.2
21.737	185.13
21.7281	184.251
21.7193	182.337
21.7104	183.176
21.7015	184.198
21.6926	187.16
21.6837	185.274
21.6749	185.178
21.666	187.076
21.6571	188.043
21.6482	188.053
21.6393	189.928
21.6305	189.018
21.6216	190.822
21.6127	189.877
21.6038	188.868
21.5949	189.711
21.5861	189.66
21.5772	190.516
21.5683	189.478
21.5594	191.179
21.5505	190.259
21.5417	189.369
21.5328	190.097
21.5239	191.091
21.515	190.016
21.5061	188.935
21.4973	191.902
21.4884	194.342
21.4795	194.228
21.4706	193.27
21.4617	193.382
21.4529	196.542
21.444	195.708
21.4351	197.364
21.4262	195.666
21.4173	194.992
21.4085	194.081
21.3996	194.455
21.3907	196.651
21.3818	197.259
21.373	197.788
21.3641	197.106
21.3552	197.377
21.3463	199.249
21.3374	200.197
21.3286	203.6
21.3197	203.607
21.3108	203.511
21.3019	206.099
21.293	208.753
21.2842	209.202
21.2753	208.624
21.2664	209.218
21.2575	210.806
21.2486	210.025
21.2398	209.76
21.2309	210.465
21.222	210.257
21.2131	210.329
21.2042	209.216
21.1954	210.955
21.1865	211.193
21.1776	215.331
21.1687	214.967
21.1598	215.808
21.151	215.355
21.1421	217.104
21.1332	220.903
21.1243	219.584
21.1154	219.293
21.1066	219.497
21.0977	218.296
21.0888	218.322
21.0799	219.199
21.071	218.895
21.0622	219.92
21.0533	219.066
21.0444	218.784
21.0355	219.097
21.0266	219.124
21.0178	217.479
21.0089	219.858
21	218.795
20.9911	219.122
20.9822	220.066
20.9734	219.347
20.9645	220.306
20.9556	219.7
20.9467	220.562
20.9378	220.478
20.929	219.88
20.9201	218.755
20.9112	217.639
20.9023	216.524
20.8934	216.926
20.8846	217.892
20.8757	216.999
20.8668	219.556
20.8579	216.99
20.849	217.212
20.8402	217.991
20.8313	217.952
20.8224	215.829
20.8135	216.313
20.8046	216.827
20.7958	218.142
20.7869	215.302
20.778	215.831
20.7691	213.533
20.7602	210.827
20.7514	212.272
20.7425	211.863
20.7336	210.867
20.7247	211.792
20.7158	209.712
20.707	207.657
20.6981	206.259
20.6892	206.151
20.6803	205.191
20.6714	205.452
20.6626	206.101
20.6537	206.76
20.6448	203.161
20.6359	203.528
20.627	203.192
20.6182	201.146
20.6093	201.565
20.6004	199.533
20.5915	199.744
20.5827	200.174
20.5738	197.893
20.5649	198.827
20.556	196.562
20.5471	196.309
20.5383	197.67
20.5294	195.214
20.5205	193.383
20.5116	193.155
20.5027	194.194
20.4939	195.335
20.485	192.523
20.4761	193.312
20.4672	190.968
20.4583	192.299
20.4495	191.585
20.4406	191.403
20.4317	189.668
20.4228	189.618
20.4139	187.857
20.4051	188.786
20.3962	187.422
20.3873	186.488
20.3784	184.772
20.3695	185.442
20.3607	185.234
20.3518	184.242
20.3429	185.193
20.334	184.065
20.3251	184.171
20.3163	184.137
20.3074	183.191
20.2985	184.111
20.2896	183.984
20.2807	182.991
20.2719	181.018
20.263	180.977
20.2541	178.993
20.2452	178.052
20.2363	180.929
20.2275	180.832
20.2186	179.683
20.2097	175.829
20.2008	177.634
20.1919	175.726
20.1831	175.678
20.1742	175.482
20.1653	175.453
20.1564	174.415
20.1475	174.175
20.1387	172.263
20.1298	170.561
20.1209	169.701
20.112	168.521
20.1031	168.666
20.0943	167.694
20.0854	168.562
20.0765	169.514
20.0676	169.561
20.0587	167.621
20.0499	168.575
20.041	168.556
20.0321	168.509
20.0232	167.546
20.0143	168.431
20.0055	166.185
19.9966	167.872
19.9877	166.303
19.9788	167.819
19.9699	167.01
19.9611	167.078
19.9522	163.922
19.9433	163.313
19.9344	162.293
19.9255	161.306
19.9167	161.295
19.9078	161.571
19.8989	163.215
19.89	162.196
19.8811	161.305
19.8723	163.912
19.8634	163.62
19.8545	163.491
19.8456	160.851
19.8367	160.938
19.8279	159.32
19.819	159.78
19.8101	160.031
19.8012	159.398
19.7923	160.312
19.7835	158.947
19.7746	157.679
19.7657	158.575
19.7568	157.535
19.748	156.219
19.7391	156.56
19.7302	156.962
19.7213	155.502
19.7124	155.888
19.7036	156.817
19.6947	156.509
19.6858	154.445
19.6769	155.725
19.668	154.794
19.6592	155.693
19.6503	154.833
19.6414	154.327
19.6325	153.07
19.6236	152.061
19.6148	151.179
19.6059	151.175
19.597	151.549
19.5881	150.574
19.5792	150.544
19.5704	150.979
19.5615	150.021
19.5526	149.583

## Sheet: Symfony3
Power (D)	Pixel Intensity			Power (D)	MTF
23.9685	134.899			20.025	0.096
23.962	135.276			20.09	0.096
23.9556	135.905			20.155	0.091
23.9491	136.107			20.22	0.083
23.9426	136.68			20.285	0.075
23.9361	136.416			20.35	0.072
23.9296	135.924			20.415	0.08
23.9231	136.222			20.48	0.102
23.9167	137.199			20.545	0.134
23.9102	137.868			20.61	0.173
23.9037	138.197			20.675	0.213
23.8972	139.141			20.74	0.251
23.8907	139.84			20.805	0.283
23.8843	140.114			20.87	0.308
23.8778	140.756			20.935	0.324
23.8713	140.754			21	0.33
23.8648	140.751			21.065	0.326
23.8583	140.774			21.13	0.312
23.8519	141.107			21.195	0.29
23.8454	142.046			21.26	0.26
23.8389	143.019			21.325	0.224
23.8324	143.68			21.39	0.186
23.8259	143.739			21.455	0.149
23.8194	144.012			21.52	0.118
23.813	144.646			21.585	0.096
23.8065	144.643			21.65	0.085
23.8	144.365			21.715	0.085
23.7935	143.701			21.78	0.088
23.787	143.359			21.845	0.092
23.7806	143.33			21.91	0.096
23.7741	144.418			21.975	0.102
23.7676	144.052			22.04	0.113
23.7611	145.419			22.105	0.131
23.7546	147.085			22.17	0.157
23.7481	147.713			22.235	0.19
23.7417	148.32			22.3	0.227
23.7352	150.898			22.365	0.264
23.7287	153.639			22.43	0.298
23.7222	153.4			22.495	0.326
23.7157	152.978			22.56	0.348
23.7093	153.906			22.625	0.36
23.7028	154.323			22.69	0.364
23.6963	153.36			22.755	0.359
23.6898	152.898			22.82	0.343
23.6833	154.782			22.885	0.32
23.6769	157.177			22.95	0.289
23.6704	156.48			23.015	0.253
23.6639	156.444			23.08	0.214
23.6574	156.093			23.145	0.174
23.6509	155.776			23.21	0.134
23.6444	156.773			23.275	0.1
23.638	157.803			23.34	0.074
23.6315	158.567			23.405	0.06
23.625	157.982			23.47	0.06
23.6185	156.979			23.535	0.067
23.612	157.669			23.6	0.077
23.6056	157.667			23.665	0.082
23.5991	157.63			23.73	0.084
23.5926	157.585			23.795	0.082
23.5861	158.243			23.86	0.053
23.5796	160.127			23.925	0.026
23.5731	161.153
23.5667	160.503
23.5602	160.11
23.5537	159.38
23.5472	159.606
23.5407	160.912
23.5343	162.671
23.5278	163.833
23.5213	164.482
23.5148	164.084
23.5083	163.392
23.5019	163.7
23.4954	164.97
23.4889	166.296
23.4824	166.377
23.4759	166.335
23.4694	166.869
23.463	168.553
23.4565	169.316
23.45	169.801
23.4435	170.485
23.437	170.714
23.4306	171.178
23.4241	171.043
23.4176	171.303
23.4111	172.074
23.4046	172.384
23.3981	173.379
23.3917	174.059
23.3852	174.369
23.3787	175.049
23.3722	174.772
23.3657	174.765
23.3593	175.719
23.3528	174.986
23.3463	175.474
23.3398	177.1
23.3333	178.191
23.3269	178.596
23.3204	177.733
23.3139	177.732
23.3074	179.267
23.3009	180.163
23.2944	181.112
23.288	182.007
23.2815	182.683
23.275	182.948
23.2685	183.522
23.262	184.79
23.2556	188.098
23.2491	189.989
23.2426	191.662
23.2361	192.016
23.2296	191.328
23.2231	191.32
23.2167	191.312
23.2102	190.984
23.2037	190.617
23.1972	191.659
23.1907	193.079
23.1843	194.43
23.1778	194.373
23.1713	193.936
23.1648	193.199
23.1583	194.589
23.1519	198.023
23.1454	198.852
23.1389	199.732
23.1324	200.721
23.1259	201.44
23.1194	201.54
23.113	201.312
23.1065	200.742
23.1	201.101
23.0935	202.654
23.087	203.319
23.0806	203.038
23.0741	202.465
23.0676	202.779
23.0611	204.038
23.0546	205.968
23.0481	207.367
23.0417	206.915
23.0352	206.498
23.0287	207.369
23.0222	208.088
23.0157	207.926
23.0093	206.822
23.0028	207.641
22.9963	211.955
22.9898	212.942
22.9833	213.929
22.9769	214.588
22.9704	214.248
22.9639	213.234
22.9574	212.22
22.9509	212.578
22.9444	214.704
22.938	214.96
22.9315	215.494
22.925	215.481
22.9185	215.529
22.912	215.435
22.9056	215.003
22.8991	214.992
22.8926	214.98
22.8861	215.299
22.8796	216.288
22.8731	217.214
22.8667	217.744
22.8602	217.732
22.8537	217.452
22.8472	216.901
22.8407	216.623
22.8343	216.009
22.8278	216.199
22.8213	217.188
22.8148	217.845
22.8083	217.501
22.8019	216.49
22.7954	215.744
22.7889	215.932
22.7824	216.588
22.7759	216.309
22.7694	215.166
22.763	213.89
22.7565	213.811
22.75	214.338
22.75	214.128
22.737	212.386
22.7306	212.973
22.7241	213.101
22.7176	213.091
22.7111	213.151
22.7046	213.28
22.6981	213.271
22.6917	213.598
22.6852	213.917
22.6787	212.907
22.6722	212.234
22.6657	212.562
22.6593	213.216
22.6528	212.942
22.6463	211.812
22.6398	210.621
22.6333	210.613
22.6269	210.606
22.6204	210.598
22.6139	210.252
22.6074	209.244
22.6009	208.311
22.5944	207.713
22.588	207.521
22.5815	207.027
22.575	205.798
22.5685	204.644
22.562	204.054
22.5556	204.196
22.5491	203.851
22.5426	202.659
22.5361	202.423
22.5296	203.605
22.5231	202.336
22.5167	201.163
22.5102	201.236
22.5037	201.382
22.4972	201.036
22.4907	199.768
22.4843	198.156
22.4778	197.56
22.4713	198.061
22.4648	197.978
22.4583	197.134
22.4519	194.95
22.4454	192.421
22.4389	190.419
22.4324	190.627
22.4259	191.497
22.4194	189.917
22.413	189.937
22.4065	189.503
22.4	186.392
22.3935	182.833
22.387	182.774
22.3806	184.076
22.3741	184.445
22.3676	186.445
22.3611	187.493
22.3546	186.048
22.3481	184.076
22.3417	184.011
22.3352	185.368
22.3287	186.739
22.3222	186.248
22.3157	185.986
22.3093	185.495
22.3028	185.147
22.2963	184.493
22.2898	184.662
22.2833	184.98
22.2769	184.807
22.2704	184.487
22.2639	184.486
22.2574	184.136
22.2509	183.483
22.2444	183.223
22.238	182.649
22.2315	182.478
22.225	182.036
22.2185	181.305
22.212	181.474
22.2056	181.123
22.1991	180.121
22.1926	179.47
22.1861	180.077
22.1796	181.552
22.1731	181.684
22.1667	180.381
22.1602	179.637
22.1537	179.11
22.1472	178.365
22.1407	177.931
22.1343	177.457
22.1278	177.456
22.1213	176.845
22.1148	175.374
22.1083	174.726
22.1019	175.078
22.0954	176.334
22.0889	178.057
22.0824	179.169
22.0759	178.911
22.0694	177.026
22.063	174.541
22.0565	174.82
22.05	175.1
22.0435	175.181
22.037	174.544
22.0306	172.906
22.0241	171.333
22.0176	170.893
22.0111	170.532
22.0046	171.173
21.9981	172.102
21.9917	172.287
21.9852	172.288
21.9787	172.185
21.9722	171.643
21.9657	172.176
21.9593	174.29
21.9528	174.187
21.9463	173.537
21.9398	172.349
21.9333	171.602
21.9269	171.054
21.9204	170.305
21.9139	170.473
21.9074	171.365
21.9009	172.173
21.8944	173.063
21.888	173.869
21.8815	174.361
21.875	173.849
21.8685	173.399
21.862	172.894
21.8556	171.639
21.8491	171
21.8426	171
21.8361	171
21.8296	170.749
21.8231	170.195
21.8167	170
21.8102	171.647
21.8037	174.179
21.7972	173.424
21.7907	173.221
21.7843	173.578
21.7778	174.209
21.7713	173.952
21.7648	173.144
21.7583	172.956
21.7519	173.498
21.7454	172.945
21.7389	172.378
21.7324	171.74
21.7259	171.622
21.7194	171.667
21.713	172.213
21.7065	172.543
21.7	173.019
21.6935	173.197
21.687	172.394
21.6806	171.14
21.6741	170.189
21.6676	171.004
21.6611	172.796
21.6546	173.088
21.6481	171.396
21.6417	171.247
21.6352	171.023
21.6287	171.268
21.6222	171.692
21.6157	171.809
21.6093	172.135
21.6028	171.363
21.5963	170.049
21.5898	171.168
21.5833	172.497
21.5769	173.705
21.5704	174.704
21.5639	175.087
21.5574	174.666
21.5509	174.787
21.5444	174.748
21.538	173.833
21.5315	172.744
21.525	172.2
21.5185	172.23
21.512	173.015
21.5056	173.886
21.4991	174.179
21.4926	173.976
21.4861	173.974
21.4796	173.972
21.4731	174.214
21.4667	174.996
21.4602	175.865
21.4537	176.646
21.4472	177.642
21.4407	178.266
21.4343	177.889
21.4278	177.259
21.4213	177.012
21.4148	176.601
21.4083	176.599
21.4019	176.353
21.3954	176.319
21.3889	176.942
21.3824	177.425
21.3759	178.098
21.3694	177.872
21.363	177.626
21.3565	176.844
21.35	175.975
21.3435	176.564
21.337	177.833
21.3306	176.964
21.3241	176.938
21.3176	178.313
21.3111	179.933
21.3046	180.176
21.2981	179.31
21.2917	178.637
21.2852	178.559
21.2787	179.178
21.2722	179.552
21.2657	180.309
21.2593	180.294
21.2528	179.658
21.2463	179.125
21.2398	179.991
21.2333	181.544
21.2269	181.388
21.2204	182.394
21.2139	183.92
21.2074	185.147
21.2009	185.382
21.1944	184.377
21.188	183.849
21.1815	184.38
21.175	185.375
21.1685	185.988
21.162	185.745
21.1556	185.736
21.1491	186.732
21.1426	187.727
21.1361	187.721
21.1296	186.952
21.1231	187.33
21.1167	187.562
21.1102	187.554
21.1037	186.932
21.0972	186.69
21.0907	186.069
21.0843	186.541
21.0778	187.525
21.0713	186.903
21.0648	186.898
21.0583	186.892
21.0519	187.036
21.0454	187.271
21.0389	187.5
21.0324	188.875
21.0259	190.472
21.0194	190.465
21.013	190.459
21.0065	190.453
21	190.446
20.9935	190.44
20.987	190.434
20.9806	190.894
20.9741	191.393
20.9676	190.629
20.9611	189.776
20.9546	188.782
20.9481	187.176
20.9417	185.727
20.9352	184.758
20.9287	184.309
20.9222	184.177
20.9157	184.561
20.9093	185.167
20.9028	185.162
20.8963	184.999
20.8898	184.745
20.8833	184.581
20.8769	183.936
20.8704	183.319
20.8639	183.703
20.8574	184.467
20.8509	185.102
20.8444	185.706
20.838	185.539
20.8315	185.511
20.825	184.848
20.8185	183.039
20.812	182.84
20.8056	183.48
20.7991	184.475
20.7926	185.078
20.7861	184.288
20.7796	182.219
20.7731	182.145
20.7667	183.893
20.7602	183.632
20.7537	183.399
20.7472	182.755
20.7407	181.914
20.7343	180.971
20.7278	180.286
20.7213	179.688
20.7148	178.94
20.7083	178.361
20.7019	178.009
20.6954	178.004
20.6889	177.999
20.6824	178.164
20.6759	178.645
20.6694	177.741
20.663	175.842
20.6565	175.839
20.65	175.835
20.6435	175.66
20.637	174.997
20.6306	174.217
20.6241	173.725
20.6176	173.381
20.6111	172.979
20.6046	172.149
20.5981	171.632
20.5917	171.141
20.5852	170.8
20.5787	170.796
20.5722	170.793
20.5657	170.966
20.5593	171.229
20.5528	170.826
20.5463	169.823
20.5398	168.82
20.5333	167.417
20.5269	166.214
20.5204	165.811
20.5139	165.831
20.5074	166.758
20.5009	166.754
20.4944	166.53
20.488	165.977
20.4815	165.646
20.475	165.424
20.4685	165.095
20.462	165.678
20.4556	166.143
20.4491	165.179
20.4426	164.047
20.4361	162.772
20.4296	161.769
20.4231	160.951
20.4167	160.591
20.4102	160.356
20.4037	160.08
20.3972	159.893
20.3907	159.616
20.3843	159.21
20.3778	158.395
20.3713	157.668
20.3648	157.072
20.3583	156.26
20.3519	155.069
20.3454	155.068
20.3389	155.256
20.3324	155.343
20.3259	155.064
20.3194	154.655
20.313	154.061
20.3065	153.652
20.3	151.621
20.2935	148.498
20.287	146.807
20.2806	147.343
20.2741	148.934
20.2676	149.117
20.2611	147.902
20.2546	146.397
20.2481	145.523
20.2417	145.523
20.2352	145.113
20.2287	144.521
20.2222	144.111
20.2157	143.52
20.2093	143.322
20.2028	143.234
20.1963	143.518
20.1898	143.715
20.1833	144
20.1769	143.788
20.1704	143.286
20.1639	142.589
20.1574	141.789
20.1509	141.91
20.1444	142.301
20.138	141.799
20.1315	141.3
20.125	140.588
20.1185	139.797
20.112	139.096
20.1056	138.508
20.0991	137.058
20.0926	135
20.0861	135
20.0796	135
20.0731	134.795
20.0667	134.504
20.0602	134.294
20.0537	134
20.0472	134.83
20.0407	135.585
20.0343	134.585
20.0278	134
20.0213	134.208
20.0148	134.502
20.0083	133.671
20.0019	132.087
19.9954	131.714
19.9889	131.593
19.9824	130.805
19.9759	130.102
19.9694	129.104
19.963	128.523
19.9565	128.313
19.95	128.018
19.9435	128.651
19.937	129.318
19.9306	128.809
19.9241	128.094
19.9176	127.094
19.9111	126.094
19.9046	125.311
19.8981	125.03
19.8917	125.031
19.8852	124.829
19.8787	124.551
19.8722	124.335
19.8657	124.037
19.8593	124.038
19.8528	124.242
19.8463	124.52
19.8398	124.32
19.8333	124.044
19.8269	124.045
19.8204	123.846
19.8139	123.351
19.8074	123.049
19.8009	123.051
19.7944	122.852
19.788	122.381
19.7815	121.687
19.775	121.113
19.7685	121.116
19.762	120.695
19.7556	119.897
19.7491	119.593

## Sheet: Symfony4,5
Power (D)	Pixel Intensity			Power (D)	MTF
23.7873	137			19.965	0
23.7809	137.945			20.034	0.009
23.7745	137.927			20.103	0.02
23.7682	138.89			20.172	0.036
23.7618	140.78			20.241	0.051
23.7555	140.725			20.31	0.061
23.7491	138.67			20.379	0.061
23.7427	138.615			20.448	0.047
23.7364	138.56			20.517	0.032
23.73	139.67			20.586	0.043
23.7236	140.45			20.655	0.086
23.7173	140.597			20.724	0.159
23.7109	140.56			20.793	0.236
23.7045	142.286			20.862	0.305
23.6982	144.231			20.931	0.355
23.6918	144.176			21	0.376
23.6855	144.414			21.069	0.366
23.6791	145.066			21.138	0.327
23.6727	145.34			21.207	0.265
23.6664	145.652			21.276	0.193
23.66	146			21.345	0.125
23.6536	147.231			21.414	0.079
23.6473	147.985			21.483	0.059
23.6409	147.315			21.552	0.058
23.6345	147.241			21.621	0.055
23.6282	147.168			21.69	0.05
23.6218	146.571			21.759	0.052
23.6155	146.021			21.828	0.065
23.6091	145.948			21.897	0.083
23.6027	145.875			21.966	0.091
23.5964	146.802			22.035	0.086
23.59	146.728			22.104	0.072
23.5836	147.655			22.173	0.055
23.5773	148.582			22.242	0.042
23.5709	149.508			22.311	0.039
23.5645	150.076			22.38	0.054
23.5582	151.021			22.449	0.086
23.5518	150.644			22.518	0.133
23.5455	151.304			22.587	0.187
23.5391	152.286			22.656	0.239
23.5327	152.267			22.725	0.28
23.5264	151.249			22.794	0.302
23.52	152.231			22.863	0.301
23.5136	151.637			22.932	0.277
23.5073	150.776			23.001	0.234
23.5009	150.702			23.07	0.18
23.4945	154.315			23.139	0.122
23.4882	154.278			23.208	0.073
23.4818	155.121			23.277	0.043
23.4755	156			23.346	0.036
23.4691	156.084			23.415	0.049
23.4627	156.066			23.484	0.044
23.4564	156.047			23.553	0.029
23.45	157			23.622	0.005
23.4436	158			23.691	0
23.4373	157.901			23.76	0
23.4309	156.689			23.829	0
23.4245	157.469			23.898	0
23.4182	158.249			23.967	0
23.4118	159.029			24.036	0
23.4055	158.908			24.105	0
23.3991	159.589
23.3927	159.369
23.3864	159.15
23.38	158.93
23.3736	159.519
23.3673	160.281
23.3609	161.27
23.3545	162.05
23.3482	162.831
23.3418	162.328
23.3355	162.09
23.3291	161.852
23.3227	161.614
23.3164	162.376
23.31	164.137
23.3036	166.292
23.2973	166.072
23.2909	165.565
23.2845	165.737
23.2782	164.947
23.2718	164.224
23.2655	163.968
23.2591	164.712
23.2527	164.994
23.2464	166.198
23.24	168.215
23.2336	167.498
23.2273	166.817
23.2209	166.173
23.2145	166.565
23.2082	167.66
23.2018	169.718
23.1955	170.147
23.1891	170.89
23.1827	171.634
23.1764	171.618
23.17	171.344
23.1636	172.069
23.1573	171.608
23.1509	171.351
23.1445	172.244
23.1382	173.97
23.1318	173.582
23.1255	173.231
23.1191	171.992
23.1127	170.754
23.1064	170.516
23.1	170.256
23.0936	171.037
23.0873	172.588
23.0809	173.093
23.0745	172.65
23.0682	173.174
23.0618	173.698
23.0555	174.114
23.0491	174.62
23.0427	173.982
23.0364	172.145
23.03	172.595
23.0236	173.847
23.0173	174.496
23.0109	175.712
23.0045	176.143
22.9982	177.304
22.9918	176.718
22.9855	174.44
22.9791	174.892
22.9727	175.579
22.9664	176.192
22.96	176.496
22.9536	175.8
22.9473	175.94
22.9409	176.844
22.9345	179.347
22.9282	180.595
22.9218	180.844
22.9155	180.113
22.9091	178.399
22.9027	178.324
22.8964	180.229
22.89	181.171
22.8836	180.15
22.8773	178.305
22.8709	177.664
22.8645	178.023
22.8582	179.056
22.8518	179.434
22.8455	177.522
22.8391	177.188
22.8327	178.321
22.8264	177.942
22.82	177.888
22.8136	178.908
22.8073	179.18
22.8009	179.328
22.7945	178.692
22.7882	179.215
22.7818	180.739
22.7755	180.263
22.7691	180.718
22.7627	181.26
22.7564	181.802
22.75	182.344
22.7436	182.798
22.7373	181.992
22.7309	181.186
22.7245	180.38
22.7182	179.574
22.7118	179.768
22.7055	178.962
22.6991	179.023
22.6927	178.198
22.6864	178.543
22.68	179.737
22.6736	179.137
22.6673	179.35
22.6609	178.562
22.6545	177.296
22.6482	177.545
22.6418	177.794
22.6355	178.043
22.6291	176.96
22.6227	176.599
22.6164	176.902
22.61	175.595
22.6036	175.325
22.5973	175.092
22.5909	174.45
22.5845	174.347
22.5782	174.649
22.5718	175.026
22.5655	175.921
22.5591	176.316
22.5527	177.266
22.5464	177.252
22.54	177.684
22.5336	176.725
22.5273	175.43
22.5209	175.918
22.5145	176.733
22.5082	176.256
22.5018	175.481
22.4955	175.742
22.4891	177.302
22.4827	177.618
22.4764	177.745
22.47	178.568
22.4636	178.786
22.4573	178.078
22.4509	177.901
22.4445	177.821
22.4382	177.205
22.4318	176.563
22.4255	178.112
22.4191	176.916
22.4127	176.599
22.4064	176.318
22.4	176.073
22.3936	175.658
22.3873	176.114
22.3809	175.681
22.3745	175.253
22.3682	174.863
22.3618	174.508
22.3555	174.069
22.3491	173.629
22.3427	172.348
22.3364	172.104
22.33	171.701
22.3236	172.511
22.3173	172.359
22.3109	172.243
22.3045	172.163
22.2982	172.121
22.2918	171.42
22.2855	171.469
22.2791	171.212
22.2727	171.595
22.2664	171.321
22.26	170.443
22.2536	170.601
22.2473	169.93
22.2409	169.125
22.2345	169.357
22.2282	169.626
22.2218	170.438
22.2155	170.273
22.2091	170.108
22.2027	169.944
22.1964	169.779
22.19	170.212
22.1836	170.682
22.1773	170.554
22.1709	171.386
22.1645	171.313
22.1582	171.24
22.1518	171.166
22.1455	171.093
22.1391	171.02
22.1327	170.71
22.1264	169.655
22.12	168.2
22.1136	168.182
22.1073	168
22.1009	168
22.0945	168
22.0882	168.892
22.0818	168.91
22.0755	168.928
22.0691	168
22.0627	167.93
22.0564	166.95
22.05	165.986
22.0436	167.802
22.0373	167.656
22.0309	165.548
22.0245	164.551
22.0182	166.534
22.0118	165.443
22.0055	164.351
21.9991	164.26
21.9927	164.334
21.9864	165.261
21.98	166.188
21.9736	165.336
21.9673	165.521
21.9609	165.226
21.9545	165.171
21.9482	165.116
21.9418	165.061
21.9355	165.675
21.9291	165.601
21.9227	164.896
21.9164	165.227
21.91	164.595
21.9036	165.154
21.8973	164.676
21.8909	164.621
21.8845	163.566
21.8782	163.511
21.8718	162.971
21.8655	161.934
21.8591	162.347
21.8527	162.861
21.8464	164
21.84	163.394
21.8336	162.751
21.8273	163
21.8209	162.322
21.8145	160.679
21.8082	161.698
21.8018	162.716
21.7955	162.734
21.7891	162.753
21.7827	162.771
21.7764	163
21.77	163
21.7636	164.652
21.7573	164.689
21.7509	165.588
21.7445	166.524
21.7382	166.496
21.7318	166.505
21.7255	165.615
21.7191	165.725
21.7127	165.835
21.7064	165.945
21.7	165.936
21.6936	165.835
21.6873	166.679
21.6809	166.551
21.6745	167.34
21.6682	167.295
21.6618	166.405
21.6555	166.313
21.6491	166.377
21.6427	166.478
21.6364	166.615
21.63	167.368
21.6236	167.313
21.6173	168.011
21.6109	167.937
21.6045	166.432
21.5982	166
21.5918	167.321
21.5855	167
21.5791	166.643
21.5727	168.249
21.5664	168.606
21.56	167.588
21.5536	169.139
21.5473	171.102
21.5409	171.066
21.5345	171.029
21.5282	170.992
21.5218	170.956
21.5155	170.919
21.5091	171.441
21.5027	173
21.4964	173
21.49	171.614
21.4836	169.632
21.4773	170.301
21.4709	173.337
21.4645	174.061
21.4582	172.116
21.4518	170.895
21.4455	170.71
21.4391	170.802
21.4327	171.672
21.4264	170.985
21.42	169.892
21.4136	170.001
21.4073	170.112
21.4009	170.221
21.3945	170.331
21.3882	171.441
21.3818	171.626
21.3755	173.661
21.3691	173.771
21.3627	174.861
21.3564	174.989
21.35	176.866
21.3436	177.719
21.3373	177.626
21.3309	176.498
21.3245	177.279
21.3182	177.241
21.3118	177.24
21.3055	176.13
21.2991	176.183
21.2927	177.092
21.2864	178
21.28	177.908
21.2736	177.817
21.2673	177.98
21.2609	177.18
21.2545	175.417
21.2482	176.76
21.2418	178.359
21.2355	179.574
21.2291	179.811
21.2227	179.084
21.2164	178.394
21.21	177.74
21.2036	177.562
21.1973	178.087
21.1909	179.05
21.1845	180.014
21.1782	180.489
21.1718	180.94
21.1655	180.904
21.1591	179.434
21.1527	178
21.1464	180.397
21.14	182
21.1336	182
21.1273	181.658
21.1209	181.676
21.1145	182.389
21.1082	182.139
21.1018	180.731
21.0955	181.75
21.0891	182.768
21.0827	183.359
21.0764	183.218
21.07	183.292
21.0636	183.365
21.0573	185.157
21.0509	188.023
21.0445	188.169
21.0382	186.401
21.0318	185.53
21.0255	187.56
21.0191	190.634
21.0127	191.829
21.0064	191.853
21	192.438
20.9936	191.017
20.9873	190.656
20.9809	190.253
20.9745	190.85
20.9682	191.447
20.9618	191.044
20.9555	189.641
20.9491	189.238
20.9427	188.024
20.9364	186.847
20.93	186.481
20.9236	187.114
20.9173	188.011
20.9109	188.944
20.9045	188.614
20.8982	187.284
20.8918	188.29
20.8855	187.333
20.8791	185.667
20.8727	186.747
20.8664	187.863
20.86	187.015
20.8536	186.205
20.8473	186.43
20.8409	184.728
20.8345	184.49
20.8282	185.252
20.8218	185.551
20.8155	186.887
20.8091	186.685
20.8027	187.076
20.7964	187.282
20.79	186.081
20.7836	185.232
20.7773	184.347
20.7709	184.792
20.7645	185.572
20.7582	187.073
20.7518	187.611
20.7455	187.942
20.7391	188.571
20.7327	189.237
20.7264	187.502
20.72	185.695
20.7136	185.511
20.7073	185.195
20.7009	185.802
20.6945	185.577
20.6882	184.545
20.6818	183.476
20.6755	184.288
20.6691	184.137
20.6627	184.023
20.6564	183.67
20.65	182.231
20.6436	180.841
20.6373	180.42
20.6309	180.085
20.6245	179.788
20.6182	179.527
20.6118	180.16
20.6055	179.794
20.5991	179.606
20.5927	177.652
20.5864	178.125
20.58	177.795
20.5736	178.466
20.5673	178.406
20.5609	177.383
20.5545	177.09
20.5482	175.797
20.5418	174.847
20.5355	175.934
20.5291	176.058
20.5227	174.82
20.5164	173.582
20.51	172.779
20.5036	173.012
20.4973	173.339
20.4909	173.629
20.4845	172.408
20.4782	171.733
20.4718	171.459
20.4655	171.24
20.4591	169.601
20.4527	168.6
20.4464	168.435
20.44	169.634
20.4336	169.76
20.4273	169.96
20.4209	169.542
20.4145	168.45
20.4082	167.359
20.4018	166.76
20.3955	166.705
20.3891	166.867
20.3827	166.794
20.3764	165.541
20.37	165.324
20.3636	165.287
20.3573	165.125
20.3509	166
20.3445	165.089
20.3382	162.281
20.3318	163.104
20.3255	163.067
20.3191	163.03
20.3127	162.976
20.3064	162.829
20.3	162.762
20.2936	162.71
20.2873	162.542
20.2809	161.621
20.2745	160.548
20.2682	160.475
20.2618	160.252
20.2555	159.328
20.2491	159.255
20.2427	159.182
20.2364	157.554
20.23	156.759
20.2236	156.74
20.2173	156.444
20.2109	156.408
20.2045	156.056
20.1982	156.001
20.1918	155.947
20.1855	155.892
20.1791	154.837
20.1727	153.188
20.1664	151.576
20.16	149.557
20.1536	149
20.1473	148
20.1409	147.502
20.1345	147.968
20.1282	148.466
20.1218	148.447
20.1155	147
20.1091	145.589
20.1027	145.608
20.0964	146.626
20.09	147
20.0836	146
20.0773	146
20.0709	145
20.0645	144.718
20.0582	144
20.0518	143.754
20.0455	143.545
20.0391	142.791
20.0327	142.809
20.0264	143
20.02	143
20.0136	143
20.0073	142
20.0009	140
19.9945	139
19.9882	139.063
19.9818	141
19.9755	140.974
19.9691	139.992
19.9627	137.979
19.9564	136.942
19.95	137.905
19.9436	137.934
19.9373	137
19.9309	135
19.9245	134.879
19.9182	134.861
19.9118	134
19.9055	133
19.8991	132.806
19.8927	132
19.8864	132
19.88	132.751
19.8736	132
19.8673	132
19.8609	132.696
19.8545	133.678
19.8482	133.66
19.8418	133
19.8355	130.623
19.8291	128.605
19.8227	128.586
19.8164	129
19.81	128
19.8036	128
19.7973	128
19.7909	127.505
19.7845	127.524
19.7782	128.542
19.7718	128
19.7655	128
19.7591	128
19.7527	127.385
19.7464	127.366
19.74	128
19.7336	128
19.7273	127.311
19.7209	127
19.7145	127
19.7082	126
19.7018	125.762
19.6955	124.78
19.6891	124.799
19.6827	123.817
19.6764	124.67
19.67	124.707
19.6636	123.872
19.6573	123.89
19.6509	124.817
19.6445	123.853
19.6382	122.89
19.6318	122.927
